# Supplementary material for: Can novel genetic analyses help to identify low-dispersal marine invasive species?
Source: Ecol Evol. 2014 Jun 24;4(14):2848–66. doi: 10.1002/ece3.1129 (PMC4130444; doi:10.1002/ece3.1129)
Supplement: Supplementary file 5 — Data S1. Fasta format, Pyura doppelgangera ANT intron sequences. [file ece30004-2848-SD5.fas]

>sBRB1
GCCCATGCTCTTGTAATAATTTTTTTTTTTGTAATGCCCATGATAATTGGGGGATTTGGTAATTGATTACTTCCTTTAATACTAGGGAGTCCGGATATAGCTTTTCCTCGGTTGAATAATATAAGTTTTTGGTTTTTACCTCCAGCTTTGTTTTTGTTACTTATTAGTTCAATAATTGAGACCGGGGTAGGAACTGGATGAACTGTGT
>sBRB2
GCCCATGCTCTTGTAATAATTTTTTTTTTTGTAATGCCCATGATAATTGGGGGATTTGGTAATTGATTACTTCCTTTAATACTAGGGAGTCCGGATATAGCTTTTCCTCGGTTGAATAATATAAGTTTTTGGTTTTTACCTCCAGCTTTGTTTTTGTTACTTATTAGTTCAATAATTGAGACCGGGGTAGGAACTGGATGAACTGTGT
>sBRB3
GCCCATGCTCTTGTAATAATTTTTTTTTTTGTAATGCCCATGATAATTGGGGGATTTGGTAATTGATTACTTCCTTTAATACTAGGGAGTCCGGATATAGCTTTTCCTCGGTTGAATAATATAAGTTTTTGGTTTTTACCTCCAGCTTTGTTTTTGTTACTTATTAGTTCAATAATTGAGACCGGGGTAGGAACTGGATGAACTGTGT
>sBRB4
GCCCATGCTCTTGTAATAATTTTTTTTTTTGTAATGCCCATGATAATTGGGGGATTTGGTAATTGATTACTTCCTTTAATACTAGGGAGTCCGGATATAGCTTTTCCTCGGTTGAATAATATAAGTTTTTGGTTTTTACCTCCAGCTTTGTTTTTGTTACTTATTAGTTCAATAATTGAGACCGGGGTAGGAACTGGATGAACTGTGT
>sHLB1
GCCCATGCTCTTGTAATAATTTTTTTTTTTGTAATGCCCATGATAATTGGGGGATTTGGTAATTGATTACTTCCTTTAATACTAGGGAGTCCGGATATAGCTTTTCCTCGGTTGAATAATATAAGTTTTTGGTTTTTACCTCCAGCTTTGTTTTTGTTACTTATTAGTTCAATAATTGAGACCGGGGTAGGAACTGGATGAACTGTGT
>sHLB2
GCCCATGCTCTTGTAATAATTTTTTTTTTTGTAATGCCCATGATAATTGGGGGATTTGGTAATTGATTACTTCCTTTAATACTAGGGAGTCCGGATATAGCTTTTCCTCGGTTGAATAATATAAGTTTTTGGTTTTTACCTCCAGCTTTGTTTTTGTTACTTATTAGTTCAATAATTGAGACCGGGGTAGGAACTGGATGAACTGTGT
>sHLB3
GCCCATGCTCTTGTAATAATTTTTTTTTTTGTAATGCCCATGATAATTGGGGGATTTGGTAATTGATTACTTCCTTTAATACTAGGGAGTCCGGATATAGCTTTTCCTCGGTTGAATAATATAAGTTTTTGGTTTTTACCTCCAGCTTTGTTTTTGTTACTTATTAGTTCAATAATTGAGACCGGGGTAGGAACTGGATGAACTGTGT
>sHLB4
GCCCATGCTCTTGTAATAATTTTTTTTTTTGTAATGCCCATGATAATTGGGGGATTTGGTAATTGATTACTTCCTTTAATACTAGGGAGTCCGGATATAGCTTTTCCTCGGTTGAATAATATAAGTTTTTGGTTTTTACCTCCAGCTTTGTTTTTGTTACTTATTAGTTCAATAATTGAGACCGGGGTAGGAACTGGATGAACTGTGT
>sHLB5
GCCCATGCTCTTGTAATAATTTTTTTTTTTGTAATGCCCATGATAATTGGGGGATTTGGTAATTGATTACTTCCTTTAATACTAGGGAGTCCGGATATAGCTTTTCCTCGGTTGAATAATATAAGTTTTTGGTTTTTACCTCCAGCTTTGTTTTTGTTACTTATTAGTTCAATAATTGAGACCGGGGTAGGAACTGGATGAACTGTGT
>sHLB6
GCCCATGCTCTTGTAATAATTTTTTTTTTTGTAATGCCCATGATAATTGGGGGATTTGGTAATTGATTACTTCCTTTAATACTAGGGAGTCCGGATATAGCTTTTCCTCGGTTGAATAATATAAGTTTTTGGTTTTTACCTCCAGCTTTGTTTTTGTTACTTATTAGTTCAATAATTGAGACCGGGGTAGGAACTGGATGAACTGTGT
>sHLB7
GCCCATGCTCTTGTAATAATTTTTTTTTTTGTAATGCCCATGATAATTGGGGGATTTGGTAATTGATTACTTCCTTTAATACTAGGGAGTCCGGATATAGCTTTTCCTCGGTTGAATAATATAAGTTTTTGGTTTTTACCTCCAGCTTTGTTTTTGTTACTTATTAGTTCAATAATTGAGACCGGGGTAGGAACTGGATGAACTGTGT
>sHLB8
GCCCATGCTCTTGTAATAATTTTTTTTTTTGTAATGCCCATGATAATTGGGGGATTTGGTAATTGATTACTTCCTTTAATACTAGGGAGTCCGGATATAGCTTTTCCTCGGTTGAATAATATAAGTTTTTGGTTTTTACCTCCAGCTTTGTTTTTGTTACTTATTAGTTCAATAATTGAGACCGGGGTAGGAACTGGATGAACTGTGT
>sGLG4
GCCCATGCTCTTGTAATAATTTTTTTTTTTGTAATGCCCATGATAATTGGGGGATTTGGTAATTGATTACTTCCTTTAATACTAGGGAGTCCGGATATAGCTTTTCCTCGGTTGAATAATATAAGTTTTTGGTTTTTACCTCCaGCTTTGTTTTTGTTACTTATTAGTTCAATAATTGAGACCGGGGTAGGAACTGGATGAACTGtGT
>sGLG5
GCCCATGCTCTTGTAATAATTTTTTTTTTTGTAATGCCCATGATAATTGGGGGAtTTGGTAATTGATTACTTCCTTTAAtACTAGGGAGTCCGGATATAGCTTTTCCTCGGTTGAATAATATAAGTTTTTGGTTTTTACCTCCaGCTTTGTTTTTGTTACTTATtAGTTCAATAATTGAGACCGGGGTAGGAACtggATGAACTGtGT
>sGLG6
GCCCATGCTCTTGTAATAATTTTTTTTTTTGTAATGCCCATGATAATTGGGGGAtTTGGtAATTGATTACTTCCTTTAATACTAGGGAGTCCGGATATAGCTTTTCCTCGGTTGAATAATATAAGTTTTTGGTTTTTACCTCCAGCTTTGTTTTTGTTACTTATTAGTTCAATAATTGAgACCGGGGTAGGAACTGGATGAACTGtGT
>sGLG10
GCCCATGCTCTTGTAATAATTTTTTTTTTTGTAATGCCCATGATAATTGGGGGAtTTGGTAATTGATTACTTCCTTTAATACTAGGGAGTCCGGATATAGCTTTTCCTCGGTTGAATAATATAAGTTTTTGGTTTTTACCTCCAGCTTTGTTTTTGTTACTTATTAGTTCAATAATTGAGACCGGGGTAGGAACTGGATGAACTGtGT
>tTBP10
GCCCATGCTCTTGTAATAATTTTTTTTTTTGTAATGCCCATGATAATTGGGGGATTTGGTAATTGATTACTTCCTTTAATACTAGGGAGTCCGGATATAGCTTTTCCTCGGTTGAATAACATAAGTTTTTGGTTTTTACCTCCAGCTTTGTTTTTGTTACTTATTAGTTCAATAATTGAGACCGGGGTAAGAACTGGATGAACTGTGT
>tTBP11
GCCCATGCTCTTGTAATAATTTTTTTTTTTGTAATGCCCATGATAATTGGGGGATTTGGTAATTGATTACTTCCTTTAATACTAGGGAGTCCGGATATAGCTTTTCCTCGGTTGAATAACATAAGTTTTTGGTTTTTACCTCCAGCTTTGTTTTTGTTACTTATTAGTTCAATAATTGAGACCGGGGTAAGAACTGGATGAACTGTGT
>tTBP12
GCCCATGCTCTTGTAATAATTTTTTTTTTTGTAATGCCCATGATAATTGGGGGATTTGGTAATTGATTACTTCCTTTAATACTAGGGAGTCCGGATATAGCTTTTCCTCGGTTGAATAACATAAGTTTTTGGTTTTTACCTCCAGCTTTGTTTTTGTTACTTATTAGTTCAATAATTGAGACCGGGGTAAGAACTGGATGAACTGTGT
>tTBP6
GCCCATGCTCTTGTAATAATTTTTTTTTTTGTAATGCCCATGATAATTGGGGGATTTGGTAATTGATTACTTCCTTTAATACTAGGGAGTCCGGATATAGCTTTTCCTCGGTTGAATAACATAAGTTTTTGGTTTTTACCTCCAGCTTTGTTTTTGTTACTTATTAGTTCAATAATTGAGACCGGGGTAAGAACTGGATGAACTGTGT
>tTBI1
GCCCATGCTCTTGTAATAATTTTTTTTTTTGTAATGCCCATGATAATTGGGGGCTTTGGTAATTGATTACTTCCTTTAATACTAGGGAGTCCGGATATAGCTTTTCCTCGGTTGAATAACATAAGTTTTTGGTTTTTACCTCCAGCTTTGTTTTTGTTACTTATTAGTTCAATAATTGAGACCGGGGTAAGAACTGGATGAACTGTGT
>tTBI2
GCCCATGCTCTTGTAATAATTTTTTTTTTTGTAATGCCCATGATAATTGGGGGCTTTGGTAATTGATTACTTCCTTTAATACTAGGGAGTCCGGATATAGCTTTTCCTCGGTTGAATAACATAAGTTTTTGGTTTTTACCTCCAGCTTTGTTTTTGTTACTTATTAGTTCAATAATTGAGACCGGGGTAAGAACTGGATGAACTGTGT
>tTBP7
GCCCATGCTCTTGTAATAATTTTTTTTTTTGTAATGCCCATGATAATTGGGGGATTTGGTAATTGATTACTTCCTTTAATACTAGGGAGTCCGGATATAGCTTTTCCTCGGTTGAATAACATAAGTTTTTGGTTTTTACCTCCAGCTTTGTTTTTGTTACTTATTAGTTCAATAATTGAGACCGGGGTAAGAACTGGATGAACTGTGT
>tTBP8
GCCCATGCTCTTGTAATAATTTTTTTTTTTGTAATGCCCATGATAATTGGGGGATTTGGTAATTGATTACTTCCTTTAATACTAGGGAGTCCGGATATAGCTTTTCCTCGGTTGAATAACATAAGTTTTTGGTTTTTACCTCCAGCTTTGTTTTTGTTACTTATTAGTTCAATAATTGAGACCGGGGTAAGAACTGGATGAACTGTGT
>tBR26
GCCCATGCTCTTGTAATAATTTTTTTTTTTGTAATGCCCATGATAATTGGGGGATTTGGTAATTGATTACTTCCTTTAATACTAGGGAGTCCGGATATAGCTTTTCCTCGGTTGAATAACATAAGTTTTTGGTTTTTACCTCCAGCTTTGTTTTTGTTACTTATTAGTTCAATAATTGAGACCGGGGTAAGAACTGGATGAACTGTGT
>tBR7
GCCCATGCTCTTGTAATAATTTTTTTTTTTGTAATGCCCATGATAATTGGGGGATTTGGTAATTGATTACTTCCTTTAATACTAGGGAGTCCGGATATAGCTTTTCCTCGGTTGAATAACATAAGTTTTTGGTTTTTACCTCCAGCTTTGTTTTTGTTACTTATTAGTTCAATAATTGAGACCGGGGTAAGAACTGGATGAACTGTGT
>tBR5
GCCCATGCTCTTGTAATAATTTTTTTTTTTGTAATGCCCATGATAATTGGGGGATTTGGTAATTGATTACTTCCTTTAATACTAGGGAGTCCGGATATAGCTTTTCCTCGGTTGAATAACATAAGTTTTTGGTTTTTACCTCCAGCTTTGTTTTTGTTACTTATTAGTTCAATAATTGAGACCGGGGTAAGAACTGGATGAACTGTGT
>tBR2
GCCCATGCTCTTGTAATAATTTTTTTTTTTGTAATGCCCATGATAATTGGGGGATTTGGTAATTGATTACTTCCTTTAATactagGGAGTCCGGATATAGCTTTTCCTCGGTTGAATAACATAAGTTTTTGGTTTTTACCTCCAGCTttgttttTGTTACTTATTAGTTCAATAATTGAGACCGGGGTAAGAACTGGATGAACTGTGT
>tBR3
GCCCATGCTCTTGTAATAATTTTTTTTTTTGTAATGCCCATGATAATTGGGGGATTTGGTAATTGATTACTTCCTTTAATACTAGGGAGTCCGGATATAGCTTTTCCTCGGTTGAATAACATAAGTTTTTGGTTTTTACCTCCAGCTTTGTTTTTGTTACTTATTAGTTCAATAATTGAGACCGGGGTAAGAACTGGATGAACTGTGT
>tBR4
GCCCATGCTCTTGTAATAATTTTTTTTTTTGTAATGCCCATGATAATTGGGGGATTTGGTAATTGATTACTTCCTTTAATACTAGGGAGTCCGGATATAGCTTTTCCTCGGTTGAATAACATAAGTTTTTGGTTTTTACCTCCAGCTTTGTTTTTGTTACTTATTAGTTCAATAATTGAGACCGGGGTAAGAACTGGATGAACTGTGT
>tBR8
GCCCATGCTCTTGTAATAATTTTTTTTTTTGTAATGCCCATGATAATTGGGGGATTTGGTAATTGATTACTTCCTTTAATACTAGGGAGTCCGGATATAGCTTTTCCTCGGTTGAATAACATAAGTTTTTGGTTTTTACCTCCAGCTTTGTTTTTGTTACTTATTAGTTCAATAATTGAGACCGGGGTAAGAACTGGATGAACTGTGT
>tCLB1
GCCCATGCTCTTGTAATAATTTTTTTTTTTGTAATGCCCATGATAATTGGGGGATTTGGTAATTGATTACTTCCTTTAATACTAGGGAGTCCGGATATAGCTTTTCCTCGGTTGAATAACATAAGTTTTTGGTTTTTACCTCCAGCTTTGTTTTTGTTACTTATTAGTTCAATAATTGAGACCGGGGTAAGAACTGGATGAACTGTGT
>tCLB2
GCCCATGCTCTTGTAATAATTTTTTTTTTTGTAATGCCCATGATAATTGGGGGATTTGGTAATTGATTACTTCCTTTAATACTAGGGAGTCCGGATATAGCTTTTCCTCGGTTGAATAACATAAGTTTTTGGTTTTTACCTCCAGCTTTGTTTTTGTTACTTATTAGTTCAATAATTGAGACCGGGGTAAGAACTGGATGAACTGTGT
>tCLB3
GCCCATGCTCTTGTAATAATTTTTTTTTTTGTAATGCCCATGATAATTGGGGGATTTGGTAATTGATTACTTCCTTTAATACTAGGGAGTCCGGATATAGCTTTTCCTCGGTTGAATAACATAAGTTTTTGGTTTTTACCTCCAGCTTTGTTTTTGTTACTTATTAGTTCAATAATTGAGACCGGGGTAAGAACTGGATGAACTGTGT
>tCR1
GCCCATGcTCTTGTAATAATTTTTTTTTTTGTAATGCCCATGATAATTGGGGGATTTGGTAATTGATTACTTCCTTTAATACTAGGGAGTCCGGATATAGCTTTTCCTCGGTTGAATAACATAAGTTTTTGGTTTTTACCTCCAGCTTTGTTTTTGTTACTTATTAGTTCAATAATTGAGACCGGGGTAAGAACTGGATGAACTGTGT
>tCR16
GCCCATGCTCTTGTAATAATTTTTTTTTTTGTAATGCCCATGATAATTGGGGGATTTGGTAATTGATTACTTCCTTTAATACTAGGGAGTCCGGATATAGCTTTTCCTCGGTTGAATAACATAAGTTTTTGGTTTTTACCTCCAGCTTTGTTTTTGTTACTTATTAGTTCAATAATTGAGACCGGGGTAAGAACTGGATGAACTGTGT
>tCR32
GCCCATGCTCTTGTAATAATTTTTTTTTTTGTAATGCCCATGATAATTGGGGGATTTGGTAATTGATTACTTCCTTTAATACTAGGGAGTCCGGATATAGCTTTTCCTCGGTTGAATAACATAAGTTTTTGGTTTTTACCTCCAGCTTTGTTTTTGTTACTTATTAGTTCAATAATTGAGACCGGGGTAAGAACTGGATGAACTGTGT
>tPI4
GCCCATGCTCTTGTAATAATTTTTTTCTTTGTAATGCCGATGATAATTGGGGGATTTGGTAATTGATTACTTCCTTTAATACTAGGGAGTCCGGATATAGCTTTTCCTCGGTTGAATAATATAAGTTTTTGGTTTTTACCTCCAGCTTTGTTTTTGTTACTTATTAGTTCAATAATTGAGACCGGGGTAAGAACTGGATGAACTGTGT
>tPI5
GCCCATGCTCTTGTAATAATTTTTTTCTTTGTAATGCCGATGATAATTGGGGGATTTGGTAATTGATTACTTCCTTTAATACTAGGGAGTCCGGATATAGCTTTTCCTCGGTTGAATAATATAAGTTTTTGGTTTTTACCTCCAGCTTTGTTTTTGTTACTTATTAGTTCAATAATTGAGACCGGGGTAAGAACTGGATGAACTGTGT
>tPI6
GCCCATGCTCTTGTAATAATTTTTTTCTTTGTAATGCCGATGATAATTGGGGGATTTGGTAATTGATTACTTCCTTTAATACTAGGGAGTCCGGATATAGCTTTTCCTCGGTTGAATAATATAAGTTTTTGGTTTTTACCTCCAGCTTTGTTTTTGTTACTTATTAGTTCAATAATTGAGACCGGGGTAAGAACTGGATGAACTGTGT
>tPI30
GCCCATGCTCTTGTAATAATTTTTTTCTTTGTAATGCCGATGATAATTGGGGGATTTGGTAATTGATTACTTCCTTTAATACTAGGGAGTCCGGATATAGCTTTTCCTCGGTTGAATAATATAAGTTTTTGGTTTTTACCTCCAGCTTTGTTTTTGTTACTTATTAGTTCAATAATTGAGACCGGGGTAAGAACTGGATGAACTGTGT
>tPI34
GCCCATGCTCTTGTAATAATTTTTTTCTTTGTAATGCCGATGATAATTGGGGGATTTGGTAATTGATTACTTCCTTTAATACTAGGGAGTCCGGATATAGCTTTTCCTCGGTTGAATAATATAAGTTTTTGGTTTTTACCTCCAGCTTTGTTTTTGTTACTTATTAGTTCAATAATTGAGACCGGGGTAAGAACTGGATGAACTGTGT
>tTG1
GCCCATGCTCTTGTAATAATTTTTTTTTTTGTAATGCCCATGATAATTGGGGGATTTGGTAATTGATTACTTCCTTTAATACTAGGGAGTCCGGATATAGCTTTTCCTCGGTTGAATAACATAAGTTTTTGGTTTTTACCTCCAGCTTTGTTTTTGTTACTTATTAGTTCAATAATTGAGACCGGGGTAAGAACTGGATGAACTGTGT
>tTG4
GCCCATGCTCTTGTAATAATTTTTTTTTTTGTAATGCCCATGATAATTGGGGGATTTGGTAATTGATTACTTCCTTTAATACTAGGGAGTCCGGATATAGCTTTTCCTCGGTTGAATAACATAAGTTTTTGGTTTTTACCTCCAGCTTTGTTTTTGTTACTTATTAGTTCAATAATTGAGACCGGGGTAAGAACTGGATGAACTGTGT
>tTG8
GCCCATGCTCTTGTAATAATTTTTTTTTTTGTAATGCCCATGATAATTGGGGGATTTGGTAATTGATTACTTCCTTTAATACTAGGGAGTCCGGATATAGCTTTTCCTCGGTTGAATAACATAAGTTTTTGGTTTTTACCTCCAGCTTTGTTTTTGTTACTTATTAGTTCAATAATTGAGACCGGGGTAAGAACTGGATGAACTGTGT
>tTG14
GCCCATGCTCTTGTAATAATTTTTTTTTTTGTAATGCCCATGATAATTGGGGGATTTGGTAATTGATTACTTCCTTTAATACTAGGGAGTCCGGATATAGCTTTTCCTCGGTTGAATAACATAAGTTTTTGGTTTTTACCTCCAGCTTTGTTTTTGTTACTTATTAGTTCAATAATTGAGACCGGGGTAAGAACTGGATGAACTGTGT
>tTG19
GCCCATGCTCTTGTAATAATTTTTTTTTTTGTAATGCCCATGATAATTGGGGGATTTGGTAATTGATTACTTCCTTTAATACTAGGGAGTCCGGATATAGCTTTTCCTCGGTTGAATAACATAAGTTTTTGGTTTTTACCTCCAGCTTTGTTTTTGTTACTTATTAGTTCAATAATTGAGACCGGGGTAAGAACTGGATGAACTGTGT
>tTG22
GCCCATGCTCTTGTAATAATTTTTTTTTTTGTAATGCCCATGATAATTGGGGGATTTGGTAATTGATTACTTCCTTTAATACTAGGGAGTCCGGATATAGCTTTTCCTCGGTTGAATAACATAAGTTTTTGGTTTTTACCTCCAGCTTTGTTTTTGTTACTTATTAGTTCAATAATTGAGACCGGGGTAAGAACTGGATGAACTGTGT
>tTG36
GCCCATGCTCTTGTAATAATTTTTTTTTTTGTAATGCCCATGATAATTGGGGGATTTGGTAATTGATTACTTCCTTTAATACTAGGGAGTCCGGATATAGCTTTTCCTCGGTTGAATAACATAAGTTTTTGGTTTTTACCTCCAGCTTTGTTTTTGTTACTTATTAGTTCAATAATTGAGACCGGGGTAAGAACTGGATGAACTGTGT
>tTH1
GCCCATGCTCTTGTAATAATTTTTTTCTTTGTAATGCCGATGATAATTGGGGGATTTGGTAATTGATTACTTCCTTTAATACTAGGGAGTCCGGATATAGCTTTTCCTCGGTTGAATAATATAAGTTTTTGGTTTTTACCTCCAGCTTTGTTTTTGTTACTTATTAGTTCAATAATTGAGACCGGGGTAAGAACTGGATGAACTGTGT
>tTH2
GCCCATGCTCTTGTAATAATTTTTTTCTTTGTAATGCCGATGATAATTGGGGGATTTGGTAATTGATTACTTCCTTTAATACTAGGGAGTCCGGATATAGCTTTTCCTCGGTTGAATAATATAAGTTTTTGGTTTTTACCTCCAGCTTTGTTTTTGTTACTTATTAGTTCAATAATTGAGACCGGGGTAAGAACTGGATGAACTGTGT
>tTH3
GCCCATGCTCTTGTAATAATTTTTTTCTTTGTAATGCCGATGATAATTGGGGGATTTGGTAATTGATTACTTCCTTTAATACTAGGGAGTCCGGATATAGCTTTTCCTCGGTTGAATAATATAAGTTTTTGGTTTTTACCTCCAGCTTTGTTTTTGTTACTTATTAGTTCAATAATTGAGACCGGGGTAAGAACTGGATGAACTGTGT
>tTH4
GCCCATGCTCTTGTAATAATTTTTTTCTTTGTAATGCCGATGATAATTGGGGGATTTGGTAATTGATTACTTCCTTTAATACTAGGGAGTCCGGATATAGCTTTTCCTCGGTTGAATAATATAAGTTTTTGGTTTTTACCTCCAGCTTTGTTTTTGTTACTTATTAGTTCAATAATTGAGACCGGGGTAAGAACTGGATGAACTGTGT
>tTH5
GCCCATGCTCTTGTAATAATTTTTTTCTTTGTAATGCCGATGATAATTGGGGGATTTGGTAATTGATTACTTCCTTTAATACTAGGGAGTCCGGATATAGCTTTTCCTCGGTTGAATAATATAAGTTTTTGGTTTTTACCTCCAGCTTTGTTTTTGTTACTTATTAGTTCAATAATTGAGACCGGGGTAAGAACTGGATGAACTGTGT
>tTH6
GCCCATGCTCTTGTAATAATTTTTTTCTTTGTAATGCCGATGATAATTGGGGGCTTTGGTAATTGATTACTTCCTTTAATACTAGGGAGTCCGGATATAGCTTTTCCTCGGTTGAATAATATAAGTTTTTGGTTTTTACCTCCAGCTTTGTTTTTGTTACTTATTAGTTCAATAATTGAGACCGGGGTAAGAACTGGATGAACTGTGT
>tTH7
GCCCATGCTCTTGTAATAATTTTTTTCTTTGTAATGCCGATGATAATTGGGGGCTTTGGTAATTGATTACTTCCTTTAATACTAGGGAGTCCGGATATAGCTTTTCCTCGGTTGAATAATATAAGTTTTTGGTTTTTACCTCCAGCTTTGTTTTTGTTACTTATTAGTTCAATAATTGAGACCGGGGTAAGAACTGGATGAACTGTGT
>tTH8
GCCCATGCTCTTGTAATAATTTTTTTCTTTGTAATGCCGATGATAATTGGGGGATTTGGTAATTGATTACTTCCTTTAATACTAGGGAGTCCGGATATAGCTTTTCCTCGGTTGAATAATATAAGTTTTTGGTTTTTACCTCCAGCTTTGTTTTTGTTACTTATTAGTTCAATAATTGAGACCGGGGTAAGAACTGGATGAACTGTGT
>tTH20
GCCCATGCTCTTGTAATAATTTTTTTCTTTGTAATGCCGATGATAATTGGGGGATTTGGTAATTGATTACTTCCTTTAATACTAGGGAGTCCGGATATAGCTTTTCCTCGGTTGAATAATATAAGTTTTTGGTTTTTACCTCCAGCTTTGTTTTTGTTACTTATTAGTTCAATAATTGAGACCGGGGTAAGAACTGGATGAACTGTGT
>n196f
GCCCATGCTCTTGTAATAATTTTTTTTTTTGTAATGCCCATGATAATTGGGGGATTTGGTAATTGATTACTTCCTTTAATACTAGGGAGTCCGGATATAGCTTTTCCTCGGTTGAATAACATAAGTTTTTGGTTTTTACCTCCAGCTTTGTTTTTGTTACTTATTAGTTCAATAATTGAGACCGGGGTAAGAACTGGATGAACTGTGT
>n196j
GCCCATGcTCTTGTAATAATTTTTTTTTTTGTAATGCCCATGATAATTGGGGGATTTGGTAATTGATTACTTCCTTTAATACTAGGGAGTCCGGATATAGCTTTTCCTCGGTTGAATAACATAAGTTTTTGGTTTTTACCTCCAGCTTTGTTTTTGTTACTTATTAGTTCAATAATTGAGACCGGGGTAAGAACTGGATGAACTGTGT
>n215d
GCCCATGCTCTTGTAATAATTTTTTTTTTTGTAATGCCCATGATAATTGGGGGATTTGGTAATTGATTACTTCCTTTAATACTAGGGAGTCCGGATATAGCTTTTCCTCGGTTGAATAACATAAGTTTTTGGTTTTTACCTCCAGCTTTGTTTTTGTTACTTATTAGTTCAATAATTGAGACCGGGGTAAGAACTGGATGAACTGTGT
>n215e
GCCCATGCTCTTGTAATAATTTTTTTTTTTGTAATGCCCATGATAATTGGGGGATTTGGTAATTGATTACTTCCTTTAATACTAGGGAGTCCGGATATAGCTTTTCCTCGGTTGAATAACATAAGTTTTTGGTTTTTACCTCCAGCTTTGTTTTTGTTACTTATTAGTTCAATAATTGAGACCGGGGTAAGAACTGGATGAACTGTGT
>n215h
GCCCATGCTCTTGTAATAATTTTTTTTTTTGTAATGCCCATGATAATTGGGGGATTTGGTAATTGATTACTTCCTTTAATACTAGGGAGTCCGGATATAGCTTTTCCTCGGTTGAATAACATAAGTTTTTGGTTTTTACCTCCAGCTTTGTTTTTGTTACTTATTAGTTCAATAATTGAGACCGGGGTAAGAACTGGATGAACTGTGT
>n215i
GCCCATGCTCTTGTAATAATTTTTTTTTTTGTAATGCCCATGATAATTGGGGGATTTGGTAATTGATTACTTCCTTTAATACTAGGGAGTCCGGATATAGCTTTTCCTCGGTTGAATAACATAAGTTTTTGGTTTTTACCTCCAGCTTTGTTTTTGTTACTTATTAGTTCAATAATTGAGACCGGGGTAAGAACTGGATGAACTGTGT
>n216b
GCCCaTGCTCTTGTAATAATTTTTTTTTTTGTAATGCCCATGATAATTGGGGGATTTGGTAATTGATTACTTCCTTTAATACTAGGGAGTCCGGATATAGCTTTTCCTCGGTTGAATAACATAAGTTTTTGGTTTTTACCTCCAGCTTTGTTTTTGTTACTTATTAGTTCAATAATTGAGACCGGGGTAAGAACTGGATGAACTGTGT
>n220c
gCCCATGCTCTTGTAATAATTTTTTTTTTTGTAATGCCCATGATAATTGGGGGATTTGGTAATTGATTACTTCCTTTAATACTAGGGAGTCCGGATATAGCTTTTCCTCGGTTGAATAACATAAGTTTTTGGTTTTTACCTCCAGCTTTGTTTTTGTTACTTATTAGTTCAATAATTGAGACCGGGGTAAGAACTGGATGAACTGTGT
>wPWP1
GCCCATGCTCTTGTAATAATTTTTTTTTTTGTAATGCCCATGATAATTGGGGGATTTGGTAATTGATTACTTCCTTTAATACTAGGGAGTCCGGATATAGCTTTTCCTCGGTTGAATAACATAAGTTTTTGGTTTTTACCTCCAGCTTTGTTTTTGTTACTTATTAGTTCAATAATTGAGACCGGGGTAAGAACTGGATGAACTGTGT
>wPWP2
GCCCATGCTCTTGTAATAATTTTTTTTTTTGTAATGCCCATGATAATTGGGGGATTTGGTAATTGATTACTTCCTTTAATACTAGGGAGTCCGGATATAGCTTTTCCTCGGTTGAATAACATAAGTTTTTGGTTTTTACCTCCAGCTTTGTTTTTGTTACTTATTAGTTCAATAATTGAGACCGGGGTAAGAACTGGATGAACTGTGT
>wPWP3
GCCCATGCTCTTGTAATAATTTTTTTTTTTGTAATGCCCATGATAATTGGGGGATTTGGTAATTGATTACTTCCTTTAATACTAGGGAGTCCGGATATAGCTTTTCCTCGGTTGAATAACATAAGTTTTTGGTTTTTACCTCCAGCTTTGTTTTTGTTACTTATTAGTTCAATAATTGAGACCGGGGTAAGAACTGGATGAACTGTGT
>wPWP4
GCCCATGCTCTTGTAATAATTTTTTTTTTTGTAATGCCCATGATAATTGGGGGATTTGGTAATTGATTACTTCCTTTAATACTAGGGAGTCCGGATATAGCTTTTCCTCGGTTGAATAACATAAGTTTTTGGTTTTTACCTCCAGCTTTGTTTTTGTTACTTATTAGTTCAATAATTGAGACCGGGGTAAGAACTGGATGAACTGTGT
>wPWP5
GCCCATGCTCTTGTAATAATTTTTTTTTTTGTAATGCCCATGATAATTGGGGGATTTGGTAATTGATTACTTCCTTTAATACTAGGGAGTCCGGATATAGCTTTTCCTCGGTTGAATAACATAAGTTTTTGGTTTTTACCTCCAGCTTTGTTTTTGTTACTTATTAGTTCAATAATTGAGACCGGGGTAAGAACTGGATGAACTGTGT
>wPAB1
GCCCATGCTCTTGTAATAATTTTTTTTTTTGTAATGCCCATGATAATTGGGGGATTTGGTAATTGATTACTTCCTTTAATACTAGGGAGTCCGGATATAGCTTTTCCTCGGTTGAATAACATAAGTTTTTGGTTTTTACCTCCAGCTTTGTTTTTGTTACTTATTAGTTCAATAATTGAGACCGGGGTAAGAACTGGATGAACTGTGT
>wPAB2
GCCCATGCTCTTGTAATAATTTTTTTTTTTGTAATGCCCATGATAATTGGGGGATTTGGTAATTGATTACTTCCTTTAATACTAGGGAGTCCGGATATAGCTTTTCCTCGGTTGAATAACATAAGTTTTTGGTTTTTACCTCCAGCTTTGTTTTTGTTACTTATTAGTTCAATAATTGAGACCGGGGTAAGAACTGGATGAACTGTGT
>wPAB3
GCCCATGCTCTTGTAATAATTTTTTTTTTTGTAATGCCCATGATAATTGGGGGATTTGGTAATTGATTACTTCCTTTAATACTAGGGAGTCCGGATATAGCTTTTCCTCGGTTGAATAACATAAGTTTTTGGTTTTTACCTCCAGCTTTGTTTTTGTTACTTATTAGTTCAATAATTGAGACCGGGGTAAGAACTGGATGAACTGTGT
>wPAB4
GCCCATGCTCTTGTAATAATTTTTTTTTTTGTAATGCCCATGATAATTGGGGGATTTGGTAATTGATTACTTCCTTTAATACTAGGGAGTCCGGATATAGCTTTTCCTCGGTTGAATAACATAAGTTTTTGGTTTTTACCTCCAGCTTTGTTTTTGTTACTTATTAGTTCAATAATTGAGACCGGGGTAAGAACTGGATGAACTGTGT
>wPAB5
GCCCATGCTCTTGTAATAATTTTTTTTTTTGTAATGCCCATGATAATTGGGGGATTTGGTAATTGATTACTTCCTTTAATACTAGGGAGTCCGGATATAGCTTTTCCTCGGTTGAATAACATAAGTTTTTGGTTTTTACCTCCAGCTTTGTTTTTGTTACTTATTAGTTCAATAATTGAGACCGGGGTAAGAACTGGATGAACTGTGT
>wPAB6
GCCCATGCTCTTGTAATAATTTTTTTTTTTGTAATGCCCATGATAATTGGGGGATTTGGTAATTGATTACTTCCTTTAATACTAGGGAGTCCGGATATAGCTTTTCCTCGGTTGAATAACATAAGTTTTTGGTTTTTACCTCCAGCTTTGTTTTTGTTACTTATTAGTTCAATAATTGAGACCGGGGTAAGAACTGGATGAACTGTGT
>wPAB7
GCCCATGCTCTTGTAATAATTTTTTTTTTTGTAATGCCCATGATAATTGGGGGATTTGGTAATTGATTACTTCCTTTAATACTAGGGAGTCCGGATATAGCTTTTCCTCGGTTGAATAACATAAGTTTTTGGTTTTTACCTCCAGCTTTGTTTTTGTTACTTATTAGTTCAATAATTGAGACCGGGGTAAGAACTGGATGAACTGTGT
>wPAB8
GCCCATGcTCTTGTAATAATTTTTTTTTTTGTAATGCCCATGATAATTGGGGGATTTGGTAATTGATTACTTCCTTTAATACTAGGGAGTCCGGATATAGCTTTTCCTCGGTTGAATAACATAAGTTTTTGGTTTTTACCTCCAGCTTTGTTTTTGTTACTTATTAGTTCAATAATTGAGACCGGGGTAAGAACTGGATGAACTGTGT
>wPAB9
GCCcATGCTCTTGTAATAATTTTTTTTTTTGTAATGCCCATGATAATTGGGGGATTTGGTAATTGATTACTTCCTTTAATACTAGGGAGTCCGGATATAGCTTTTCCTCGGTTGAATAACATAAGTTTTTGGTTTTTACCTCCAGCTTTGTTTTTGTTACTTATTAGTTCAATAATTGAGACCGGGGTAAGAACTGGATGAACTGTGT
>wPAB10
GCCCATGCTCTTGTAATAATTTTTTTTTTTGTAATGCCCATGATAATTGGGGGATTTGGTAATTGATTACTTCCTTTAATACTAGGGAGTCCGGATATAGCTTTTCCTCGGTTGAATAACATAAGTTTTTGGTTTTTACCTCCAGCTTTGTTTTTGTTACTTATTAGTTCAATAATTGAGACCGGGGTAAGAACTGGATGAACTGTGT
>wPAB11
GCCCATGCTCTTGTAATAATTTTTTTTTTTGTAATGCCCATGATAATTGGGGGATTTGGTAATTGATTACTTCCTTTAATACTAGGGAGTCCGGATATAGCTTTTCCTCGGTTGAATAACATAAGTTTTTGGTTTTTACCTCCAGCTTTGTTTTTGTTACTTATTAGTTCAATAATTGAGACCGGGGTAAGAACTGGATGAACTGTGT
>wPAB12
GCCCATGcTCTTGTAATAATTTTTTTTTTTGTAATGCCCATGATAATTGGGGGATTTGGTAATTGATTACTTCCTTTAATACTAGGGAGTCCGGATATAGCTTTTCCTCGGTTGAATAACATAAGTTTTTGGTTTTTACCTCCAGCTTTGTTTTTGTTACTTATTAGTTCAATAATTGAGACCGGGGTAAGAACTGGATGAACTGTGT
>wPAB13
GCCCATGCTCTTGTAATAATTTTTTTTTTTGTAATGCCCATGATAATTGGGGGATTTGGTAATTGATTACTTCCTTTAATACTAGGGAGTCCGGATATAGCTTTTCCTCGGTTGAATAACATAAGTTTTTGGTTTTTACCTCCAGCTTTGTTTTTGTTACTTATTAGTTCAATAATTGAGACCGGGGTAAGAACTGGATGAACTGTGT
>Pyura praeputialis Cowes
GCTCATGCTTTTGTAATAATTTTTTTCTTTGTGATACCTATGATAATTAGGAGGTTTGGGAATTGATTACTTCCGCTAATATTAGGAAGTCCGGATATAGCTTTTCCTCGGTTGAATAACATGAGTTTTTGGTTTTTGCCACCAGCCCTGTTTTTGTTACTTATTAGTTCAATAATTGAGACTGGAGTAAGAACTAGATGAACTGTGT
