# Supplementary material for: Can novel genetic analyses help to identify low-dispersal marine invasive species?
Source: Ecol Evol. 2014 Jun 24;4(14):2848–66. doi: 10.1002/ece3.1129 (PMC4130444; doi:10.1002/ece3.1129)
Supplement: Supplementary file 6 — Data S2. Fasta format, Pyura doppelgangera COI gene sequences. [file ece30004-2848-SD6.txt]

Title line: "Genepop format, Pyura doppelgangera 10 populations"                
Pysp02                
Pysp03                
Pysp12                
Pysp13                
Pysp15                
Pysp19                
Pysp25                
Pysp26                
POP                
GLG1,  275275  386386  168168  260260  319319  254254  234234  256256
GLG10,  275275  347386  168168  260260  319319  254254  232232  256256
GLG11,  275275  386386  168168  260260  319319  250254  234234  256256
GLG12,  275275  347386  168168  260260  319329  254254  234234  256256
GLG13,  275275  347386  168170  260260  319319  254254  234234  256256
GLG14,  275275  347347  168170  260260  319319  252264  234234  256256
GLG16,  275275  347347  170190  260260  319319  254254  234234  256256
GLG17,  275275  347386  168170  260270  319319  254254  234234  256266
GLG18,  275275  347386  168168  260260  319319  250254  234234  256256
GLG20,  275275  347386  168170  260270  319319  254254  232234  256266
GLG21,  275275  347347  168170  260260  319319  254254  234234  256256
GLG22,  275275  347386  168170  260260  319319  250254  234234  256256
GLG23,  275275  347347  168170  260260  319319  254254  234234  256256
GLG24,  275275  347347  170190  260260  319319  254254  234234  256256
GLG25,  275275  347386  168170  260260  319329  250254  232234  256256
GLG26,  275275  347386  168170  260260  319319  254254  234234  256256
GLG27,  275275  347386  168168  260260  319319  250254  234234  256256
GLG28,  275275  347386  168168  260260  319319  254254  234234  256256
GLG29,  275275  347386  168168  260260  319319  254254  234234  256256
GLG3,  275275  347386  170190  260260  319319  254254  234234  256256
GLG31,  275275  386386  168168  260260  319319  254254  234234  256256
GLG32,  275275  347347  170190  260260  319319  254254  234234  256256
GLG34,  275275  347386  168170  260260  319319  254254  234234  256256
GLG35,  275275  347386  168170  260260  319319  250254  234234  256256
GLG37,  275275  347347  168170  260260  319319  254254  232234  256256
GLG39,  275275  347386  168170  260260  319319  254254  232234  256256
GLG4,  275275  347386  168170  260260  319319  254254  234234  256256
GLG40,  275275  347347  170190  260260  319319  254254  234234  256256
GLG43,  275275  347386  168170  260260  319319  254254  232234  256256
GLG44,  275275  347386  168170  260270  319319  254254  234234  256266
GLG45,  275275  347347  170190  260260  319319  254254  234234  256256
GLG46,  275275  347386  168168  260260  319319  254254  234234  256256
GLG47,  275275  347347  168170  260260  319319  254254  234234  256256
GLG5,  275275  347386  168170  260260  319319  254254  232232  256256
GLG6,  275275  347347  168170  260270  319319  254254  234234  256266
GLG7,  275275  347386  168168  260270  319319  250254  234234  256266
GLG8,  275275  347386  168170  260260  319319  250254  234234  256256
GRB1a,  275275  347386  168168  260260  319319  250254  232234  256256
GRB1b,  275275  347347  168168  260260  319319  250254  234234  256256
GRB1c,  275275  347386  168170  260260  319319  250254  234234  256256
GRB1d,  275275  347386  170190  260260  319319  254254  234234  256256
GRB1e,  275275  347386  168170  260270  319319  254254  234234  256266
GRB1f,  275275  347347  168170  260260  319319  254254  234234  256256
GRB1g,  275275  347347  168170  260260  319319  254254  234234  256256
GRB1h,  275275  347347  168168  260260  319319  254254  234234  256256
GRB1h,  275275  347347  168168  260260  319319  254254  234234  256256
GRB1i,  275275  347386  168168  260270  319319  254254  234234  256266
GRB1j,  275275  347389  168168  260260  319319  254254  234234  256256
GRB1k,  275275  347389  170190  260260  319319  254254  232234  256256
GRB1l,  275275  347386  168168  260270  319319  254254  234234  256266
GRB2a,  275275  347386  168168  260260  319319  254254  234234  256256
GRB2b,  275275  347386  168170  260260  319319  254254  234234  256256
GRB2c,  275275  347389  168168  260260  319319  254254  234234  256256
GRB2d,  275275  347347  170190  260260  319319  254254  232234  256256
GRB2e,  275275  347347  168168  260260  319319  254254  234234  256256
GRB2f,  275275  347347  168170  260260  319319  250254  234234  256256
GRB2g,  275275  347386  168168  260260  319329  254254  232234  256256
GRB2h,  275275  347389  168168  260260  319319  250254  234234  256256
GRB2i,  275275  347386  168168  260270  319319  254254  234234  256266
GRB2j,  275275  347386  168168  260270  319319  254254  234234  256266
GRB2k,  275275  347386  168170  260260  319319  250254  234234  256256
GRB2l,  275275  347347  168170  260260  319319  254254  234234  256256
GRB3a,  275275  347347  168168  260260  319319  250254  232234  256256
GRB3b,  275275  347347  168168  260270  319319  250254  232234  256266
GRB3c,  275275  347386  168168  260260  319319  250254  234234  256256
GRB3d,  275275  347386  168168  260260  319319  250254  234234  256256
GRB3e,  275275  347386  168168  260260  319319  254254  234234  256256
GRB3f,  275275  347389  168168  260260  319319  254254  232234  256256
GRB3g,  275275  347386  168170  260260  319319  254254  234234  256256
GRB3h,  275275  347386  168170  260260  319319  254254  234234  256256
GRB3i,  275275  347347  168168  260260  319319  254254  234234  256256
GRB3j,  275275  347347  168168  260260  319329  254254  234234  256256
GRB3k,  275275  347386  168168  260260  319319  254254  234234  256256
GRB3l,  275275  347386  168170  260260  319319  250254  234234  256256
GRB-Ra,  275275  347386  170190  260260  319319  254254  234234  256256
GRB-Rb,  275275  347386  168168  260260  319319  254254  234234  256256
GRB-Rc,  275275  347386  168168  260260  319319  250254  234234  256256
GRB-Rd,  275275  347347  168168  260260  319319  254254  232234  256256
GRB-Re,  275275  347386  168168  260260  319319  254254  234234  256256
GRB-Rf,  275275  347347  168168  260260  319319  250254  232234  256256
GRB-Rg,  275275  347386  168168  260260  319319  254254  234234  256256
GRB-Rh,  275275  347386  170190  260260  319319  254254  234234  256256
GRB-Ri,  275275  347386  168168  260260  319319  250250  234234  256256
GRB-Rj,  275275  347347  168170  260260  319319  250254  234234  256256
GRB-Rk,  275275  347386  168168  260260  319319  254254  234234  256256
GRB-Rl,  275275  347347  168170  260260  319319  250254  232234  256256
HLB1a,  275275  347347  168170  260260  319319  250254  234234  256256
HLB1b,  275275  347347  168170  260260  319319  254254  234234  256256
HLB1c,  275275  347347  168170  260260  319319  254254  234234  256256
HLB1d,  275275  347347  168170  260260  319319  250254  232234  256256
HLB1e,  275275  347386  168170  260260  319319  254254  232234  256256
HLB1f,  275275  347347  168170  260260  319319  254254  232234  256256
HLB1g,  275275  347347  168168  260260  319319  254254  234234  256256
HLB1h,  275275  347347  168170  260260  319319  254254  234234  256256
HLB1i,  275275  347386  168170  260260  319319  254254  234234  256256
HLB1j,  275275  347386  168168  260260  319329  254254  234234  256256
HLB1k,  275275  347386  168170  260260  319319  250250  234234  256256
HLB1l,  275275  347386  168168  260260  319319  250254  232234  256256
HLB2a,  275275  386386  168170  260260  319319  254254  232234  256256
HLB2b,  275275  347347  168168  260260  319319  254254  234234  256256
HLB2c,  275275  347347  170170  260260  319319  254254  234234  256256
HLB2d,  275275  347389  168170  260260  319319  254254  232234  256256
HLB2e,  275275  386386  168170  260260  319319  254254  234234  256256
HLB2f,  275275  347347  168168  260272  319319  250254  234234  256256
HLB2g,  275275  347386  168168  260260  319319  254254  234234  256256
HLB2h,  275275  347347  168170  260260  319319  254254  234234  256256
HLB2i,  275275  386386  170170  260260  319319  254254  232234  256256
HLB2j,  275275  347347  168170  260260  319319  254254  234234  256256
HLB2k,  275275  347347  168168  260260  319319  254254  234234  256256
HLB2l,  275275  347386  168168  260270  319319  254254  234234  256266
HLB3a,  275275  386386  168170  260270  319319  254254  234234  256266
HLB3b,  275275  347347  168170  260260  319319  250254  234234  256256
HLB3c,  275275  347347  168170  260260  319319  254254  234234  256256
HLB3d,  275275  347386  168168  260260  319319  254254  234234  256256
HLB3e,  275275  347347  168170  260260  319319  254254  234234  256256
HLB3f,  275275  347386  168170  260260  319319  250254  234234  256256
HLB3g,  275275  347389  168170  260260  319319  250254  232234  256256
HLB3h,  275275  347386  168170  260260  319319  254254  234234  256256
HLB3i,  275275  347386  168170  260260  319319  254254  234234  256256
HLB3j,  275275  347386  168168  260260  319319  254254  234234  256256
HLB3k,  275275  347347  168170  260260  319319  250254  234234  256256
HLB3l,  275275  347347  168170  260260  319319  254254  234234  256256
HLB-Rb,  275275  347386  168168  260260  319319  250254  232234  256256
HLB-Rc,  275275  347386  168168  260260  319319  250254  234234  256256
HLB-Rd,  275275  347386  168168  260260  319319  254254  234234  256256
HLB-Re,  275275  347386  168168  260260  319319  254254  232232  256256
HLB-Rf,  275275  347386  168170  260260  319319  254254  234234  256256
HLB-Rg,  275275  347386  168170  260260  319319  254254  234234  256256
HLB-Rh,  275275  347386  168170  260260  319329  254254  232234  256256
HLB-Ri,  275275  386395  168170  260260  319319  254254  234234  256256
HLB-Rj,  275275  347386  168168  260260  319319  250254  234234  256256
SMP1b,  275275  347386  168168  260260  319319  254254  234234  256256
SMP1c,  275275  347386  168170  260260  319319  254254  234234  256256
SMP1d,  275275  347386  168168  260260  319319  254254  234234  256256
SMP1d,  275275  347347  168168  260260  319319  250254  234234  256256
SMP1e,  275275  347347  168168  260260  319319  254254  234234  256256
SMP1e,  275275  347386  168168  260260  319319  250254  234234  256256
SMP1f,  275275  347347  168168  260260  319319  254254  232234  256256
SMP1g,  275275  347386  168168  260260  319319  254254  232234  256256
SMP1g,  275275  347389  168168  260260  319319  254254  232232  256256
SMP1h,  275275  347386  168170  260260  319319  254254  234234  256256
SMP1i,  275275  347347  168168  260270  319319  254254  232234  256266
SMP1j,  275275  347347  170170  260260  319319  250254  232232  256256
SMP1k,  275275  347347  168168  260260  319319  250254  234234  256256
SMP1l,  275275  347389  168168  260260  319319  254254  234234  256256
SMP2a,  275275  347347  168168  260260  319319  254254  232234  256256
SMP2b,  275275  347347  168168  260260  319319  250254  234234  256256
SMP2c,  275275  347386  168168  260260  319319  254254  234234  256256
SMP2f,  275275  347386  168170  260260  319319  250254  234234  256256
SMP2h,  275275  347347  168168  260260  319319  250254  232232  256256
SMP2i,  275275  386389  168168  260270  319319  254254  232232  256266
SMP2j,  275275  386386  168168  260270  319319  254254  232234  256266
SMP2k,  275275  347347  168168  260260  319319  250254  234234  256256
SMP2l,  275275  347386  168170  260260  319319  254254  234234  256256
SMP3b,  275275  347386  168170  260260  319319  254254  234234  256256
SMP3c,  275275  347386  168170  260270  319319  254254  232232  256266
SMP3d,  275275  347347  168170  260260  319319  250254  232234  256256
SMP3e,  275275  347347  168170  260270  319319  254254  234234  256266
SMP3f,  275275  347386  168168  260270  319319  250254  232234  256266
SMP3g,  275275  347386  168170  260270  319319  250254  232232  256266
SMP3i,  275275  347386  168170  260270  319319  250254  234234  256266
SMP-Ra,  275275  347386  168168  260260  319319  254254  232234  256256
SMP-Rc,  275275  347347  170170  260260  319319  254254  234234  256256
SMP-Rd,  275275  347347  168168  260260  319319  254254  232234  256256
POP                
TH11,  285285  347347  168200  260260  311321  000000  232232  256256
TH13,  291291  347347  168168  262270  309321  254254  232232  258266
TH15,  291291  347347  168200  260270  311331  244256  232232  256266
TH16,  291291  347347  168168  260262  309321  252252  232232  256258
TH17,  291291  347347  168168  262262  309321  252254  232232  258258
TH18,  285297  347347  168204  266272  321321  000000  232232  262266
TH19,  275279  347347  168192  270270  309311  256256  232232  266266
TH2,  279291  347347  196200  260270  315315  252252  232232  256266
TH20,  291291  347347  168200  260270  309315  244244  232232  256266
TH21,  287297  347347  168168  262264  309321  244244  232232  258260
TH22,  285291  347347  200200  260260  309329  254254  232232  256256
TH23,  285293  383383  168200  260262  315321  260260  232232  256258
TH24,  289297  347347  168168  270272  315321  252252  232232  256266
TH25,  285291  347347  168182  260270  325325  254254  232232  256266
TH26,  291297  347347  168196  260260  309325  252252  232232  256256
TH27,  275285  347347  168168  260270  321325  260260  232232  256266
TH28,  279285  347347  168168  270270  321321  250252  232232  266266
TH29,  289295  347347  168198  260260  309321  252256  232232  256256
TH3,  283291  347347  168200  260260  321325  252252  232232  256268
TH30,  279291  347347  168200  260270  309321  254254  232232  256266
TH31,  285291  383383  168168  260260  311321  000000  232232  256256
TH32,  285289  347347  168168  270270  315321  254254  232232  266266
TH33,  285291  347347  168202  260272  315321  252252  232232  256258
TH34,  287291  347347  168168  262270  321327  256256  232232  258266
TH35,  285291  347347  168200  260262  321325  000000  232232  256258
TH36,  279289  347347  168204  260272  311321  256256  232232  256268
TH37,  275291  383386  168168  260270  309329  256256  232232  256266
TH4,  279295  347371  168202  270270  321321  244244  232232  266266
TH5,  281285  347347  196200  260270  311311  244254  232232  256266
TH6,  279289  347347  200200  262270  311325  244252  232232  258266
TH8,  279287  347347  168182  260260  315327  256256  232232  256256
TH9,  273291  347347  168168  260260  315325  256256  232232  256256
POP                
CR1,  275285  347347  200202  260270  311319  000000  234234  256266
CR10,  275275  347347  168172  270270  319319  256256  234234  266266
CR11,  275275  347347  168172  270270  319319  256256  234234  266266
CR12,  275279  347347  168200  270270  315319  252252  232232  266266
CR13,  275275  347371  168202  260270  319319  256256  234234  256266
CR14,  275287  347347  168200  270270  315319  000000  232234  266266
CR17,  275275  371371  168168  260260  319319  252256  234234  256256
CR18,  275275  347347  168202  270270  309319  000000  234234  266266
CR19,  275275  347347  168168  270270  319319  252252  234234  266266
CR2,  275275  347347  168168  260270  319319  252256  234234  256266
CR20,  287291  347347  200200  264270  311319  258258  232232  260266
CR21,  275275  347347  168202  260270  319319  256256  234234  256266
CR22,  275275  347347  168172  270270  319319  256256  234234  266266
CR23,  275275  347347  168202  270270  319319  256256  234234  266266
CR24,  275275  347347  168168  260270  319319  256256  234234  256266
CR25,  275275  347347  168202  260270  319319  256256  232234  256266
CR26,  275275  347371  168168  260260  319319  000000  234234  256256
CR28,  275275  347347  168168  260270  319319  252254  234234  256266
CR29,  275275  347347  168168  270270  319319  000000  234234  266266
CR30,  275275  347347  168168  270270  319319  256256  234234  266266
CR31,  275285  347347  168200  270270  319319  000000  232232  266266
CR33,  275275  347371  168168  260260  319319  256256  234234  256256
CR35,  275275  347371  168168  260270  319319  252252  234234  256266
CR36,  275275  347347  196196  260270  319319  256256  232232  256266
CR37,  275275  347347  168172  270270  319319  252264  234234  266266
CR38,  275275  347371  168168  260260  319319  252256  234234  256256
CR39,  275275  347347  168196  260270  319319  000000  234234  256266
CR4,  275275  347347  168168  260270  319319  256256  234234  256266
CR6,  295295  347347  196202  262270  315319  252252  232232  258266
CR7,  275275  347347  168168  270270  319319  256256  234234  266266
CR8,  275275  347371  168168  270270  319319  252252  234234  266266
CR9,  275275  347347  168202  270270  319319  252252  234234  266266
POP                
BR1,  275275  347347  168172  270270  319321  266266  232232  266266
BR10,  275275  347347  168168  270270  331331  252252  234234  266266
BR11,  275275  347347  168168  270270  331333  266266  232232  266266
BR12,  275275  371383  172174  260270  319319  252252  234234  256266
BR15,  275275  347347  168172  270270  309319  266266  232232  266266
BR16,  275275  347347  168168  270270  319319  266266  232232  266266
BR17,  275275  347347  168168  260270  319331  252252  232232  256266
BR19,  275279  347371  168168  260260  309309  252256  232232  256256
BR2,  275275  347347  168172  260270  319319  252256  234234  256266
BR20,  275275  347347  168172  270270  319319  258258  232232  266266
BR21,  275275  347374  168168  270270  321331  252252  232232  266266
BR22,  275275  347347  168168  260260  309331  252252  234234  256266
BR23,  275275  347371  168168  260270  319333  252252  232232  256266
BR25,  275275  347347  168168  260270  309319  252266  232232  256266
BR26,  275275  347347  168168  270270  309319  266266  232232  266266
BR27,  275279  347347  168168  270270  319319  252266  232234  266266
BR3,  275275  347371  168168  270270  319319  252252  232232  266266
BR30,  275275  347383  168168  260260  309319  252252  232232  256256
BR31,  275275  347371  168172  270270  319319  252252  232232  266266
BR32,  275275  347347  168168  270270  309333  252266  232232  266266
BR33,  275275  347347  168168  270270  309319  252252  232232  266266
BR34,  275275  347347  168168  270270  319325  256256  232232  266266
BR35,  275275  347347  168168  270270  319319  252252  232232  266266
BR36,  275275  347371  168174  270270  331333  252258  232232  266266
BR37,  275275  347383  168168  270270  319319  252252  232232  266266
BR38,  275275  347347  168174  260270  319319  252252  234234  256266
BR39,  275275  347347  168174  260270  319333  252252  232232  256266
BR5,  275275  347347  168174  270270  319319  252252  232232  266266
BR6,  275275  347347  168174  260270  319333  252252  232232  256266
BR7,  275279  347374  168168  270270  319325  252266  232232  266266
BR8,  275275  347347  168174  260270  319319  252252  232232  256266
BR9,  275275  347347  168172  270270  319319  256266  234234  266266
POP                
TG10,  275279  386386  168188  270272  319341  260260  232232  266268
TG11,  279279  347386  168188  270272  335339  260260  232232  266268
TG13,  275279  389389  168188  270270  319339  264264  232232  266266
TG14,  275279  386386  168168  270272  309341  260264  232232  266268
TG15,  279279  386389  168188  270272  319319  260264  232232  266268
TG16,  279279  386386  168188  270270  309319  252260  232232  266266
TG17,  279279  389389  168168  270270  319339  260264  232232  266266
TG19,  275279  389389  168188  270270  319319  256264  232232  266266
TG20,  279279  389389  168168  270270  319341  260264  232232  266266
TG21,  279279  000000  168168  260260  319319  256256  232236  256266
TG22,  279279  386386  168168  270270  335339  252264  232232  266266
TG23,  279279  000000  168168  270270  335339  260260  232232  266266
TG24,  275279  000000  168168  270270  309319  256256  232232  266266
TG25,  275279  386386  168168  270270  319341  260260  232232  266266
TG26,  275279  386386  168168  260260  309335  260264  232232  256256
TG27,  279279  389389  188188  270270  309319  252264  232232  266266
TG28,  275279  386386  168168  260260  309335  252264  232232  256266
TG30,  275279  386389  168188  260260  319335  264264  232232  256266
TG31,  275279  347347  168188  270270  309327  252264  232232  266266
TG32,  279279  386389  168168  270270  309339  252252  232232  266266
TG33,  279279  389389  168168  270272  321335  252260  232232  268268
TG34,  279279  386386  168188  270270  309335  252256  232232  266266
TG35,  279279  389389  168168  270272  335339  260260  232232  268268
TG36,  275279  386386  168188  270272  319339  252256  232232  266268
TG37,  275279  386386  168168  270270  309319  252252  232232  266266
TG38,  279279  386386  168188  270272  319345  252260  232232  266268
TG39,  279279  389389  168188  260260  319343  260264  232232  256256
TG5,  275279  386386  168168  260270  309335  252256  232232  268268
TG6,  275279  386386  168188  270270  341345  252256  232232  268268
TG7,  275279  386386  188188  270270  309319  252264  232232  266266
TG8,  279279  392392  168188  270270  335339  256256  232232  266266
TG9,  279283  347347  168168  270272  309339  260264  232234  266268
POP                
BCH1,  279279  386386  168168  270270  319321  252258  232232  266266
BCH11,  279279  371386  168188  270270  309335  252262  232232  266266
BCH12,  279279  380386  168168  270270  309309  252266  232232  266266
BCH13,  279279  386386  168188  270270  319331  252264  232232  266266
BCH14,  279279  395395  168168  260270  321321  252258  232232  256266
BCH15,  279279  380380  168168  270270  319321  252252  232232  266266
BCH17,  279279  395395  168168  270270  309309  260262  232232  266266
BCH19,  279279  371386  168168  270270  319321  252252  232232  266266
BCH2,  279279  380395  168168  272272  319321  252252  232232  268268
BCH20,  279279  347386  168168  270270  309309  258264  232232  266266
BCH21,  279279  374389  168172  270270  321331  264264  232232  266266
BCH23,  279279  380389  168168  270270  321321  252252  232232  266266
BCH24,  279279  380383  168188  270270  321321  252252  232232  266266
BCH25,  279279  395395  168168  270272  319319  264264  232232  266268
BCH26,  279279  371395  168168  270270  319319  246266  232232  266266
BCH27,  279279  401401  168168  270270  319321  252262  232232  266266
BCH28,  279279  371386  168168  270270  319323  260266  232232  266266
BCH29,  279279  386386  168188  270272  309335  252260  232232  266268
BCH3,  279279  000000  168172  270270  309319  252260  232232  266266
BCH30,  279279  347386  168172  270270  319327  252252  232232  266266
BCH31,  279279  380380  168168  270270  309331  252252  232232  266266
BCH32,  279279  371371  168168  270270  309319  252258  232232  266266
BCH33,  279279  386386  168188  270270  331335  252252  232232  266266
BCH34,  279279  380395  168168  270270  309335  252264  232232  266266
BCH35,  279279  398401  168168  270270  309319  260262  232232  266266
BCH37,  279279  380395  168168  270270  309331  252252  232232  266266
BCH39,  279279  389389  168168  260270  309331  252260  232232  256266
BCH5,  279279  371395  168168  270270  319337  252252  232232  266266
BCH6,  279279  347386  188188  270270  319321  252262  232232  266266
BCH8,  279279  371386  168188  270270  309335  252252  232232  266266
BCH9,  279279  386386  168168  270270  319335  252252  232232  266266
POP                
PI1,  279279  347347  168188  260270  313319  250250  232232  256266
PI12,  279283  386386  168188  260260  333337  250264  232232  256256
PI13,  279279  398398  168168  260272  313321  264268  232232  256268
PI14,  279279  347386  188188  270270  313327  254268  232232  266266
PI15,  279279  398398  188188  270270  321341  252252  232232  266266
PI16,  279279  386386  188188  270270  323333  254268  232234  266266
PI17,  279279  347347  188188  264264  321329  252252  232232  260260
PI18,  279279  347347  168188  270270  309333  256256  232232  266266
PI19,  279289  386386  168168  270270  313337  262264  232232  266266
PI2,  279289  347347  200200  270272  321335  256256  232232  266266
PI20,  279279  347347  188200  270270  325325  268268  232232  266266
PI21,  279279  386386  168188  270270  319319  252258  232232  256266
PI22,  279289  000000  188188  254254  327333  252254  232232  252266
PI23,  279289  386386  168188  270270  319319  268268  232232  266266
PI24,  279279  000000  188188  260270  335339  258258  232232  266268
PI25,  279283  386386  188188  270270  319319  258264  232232  266266
PI26,  279279  000000  188188  270270  313341  262262  232232  266266
PI27,  279279  000000  168188  270270  000000  268268  232232  266266
PI28,  279283  000000  188188  270270  313323  252252  232232  266266
PI29,  279279  347347  168188  260272  325333  264264  232232  256268
PI3,  279279  347347  188188  270270  311329  268268  232232  266266
PI30,  269285  000000  000000  270270  309321  252252  232232  268268
PI31,  279289  386386  188188  270270  333337  268268  232232  266266
PI32,  279279  347347  188192  260260  323323  264268  232232  256256
PI33,  279279  347347  168168  270270  331337  252254  232232  266266
PI34,  279279  347347  168200  270270  321335  264264  232232  266266
PI35,  279289  347347  188188  260270  309329  250250  232232  266266
PI36,  279279  386386  188200  270272  331333  254264  232232  266268
PI37,  279279  383386  168188  270270  309313  256264  232232  266266
PI38,  279279  347347  188188  270270  321339  264268  232232  266266
PI39,  279279  386386  188188  270270  321337  264264  232232  266266
PI40,  277279  386386  188188  270272  327337  256258  232232  266268
PI41,  279283  000000  168188  270270  309321  250250  232232  266266
POP                
PWP12,  275275  365386  168172  270270  319323  256256  234234  266266
PWP13,  275275  000000  172172  270270  309321  256256  234234  266266
PWP21,  275275  380383  168168  270270  319325  256256  234234  266266
PWP22,  275275  380389  168172  270270  309319  252256  234234  266266
PWP23,  275275  347380  168168  270270  309321  256256  234234  266266
PWP24,  275275  380383  172172  270270  309319  256272  234234  266266
PWP25,  275275  380380  168168  270270  319319  256256  234234  266266
PWP26,  275275  380380  168172  270270  309319  264264  234234  266266
PWP27,  275275  380386  168172  270270  309319  264264  234234  266266
PWP29,  275275  380386  172172  270270  319319  256256  234234  266266
PWP30,  275275  380386  172172  270270  319319  256264  234234  266266
PWP32,  275275  380386  168172  270270  319319  256264  234234  266266
PWP34,  000000  380386  172172  270270  319323  256256  232234  266266
PWP35,  275275  347386  168172  270270  319319  264264  234234  266266
PWP36,  275275  380380  168172  270270  309319  264264  234234  266266
PWP37,  275275  380383  168172  270270  319323  256256  234234  266266
PWP38,  275275  380380  168172  270270  319319  256256  234234  266266
PWP40,  275275  380386  168168  270270  319323  252252  234234  266266
PWP43,  275275  380383  168172  270270  309319  254264  234234  266266
PWP44,  275275  347347  168172  270270  319319  256264  234234  266266
PWP48,  275275  347380  168172  270270  319319  256256  234234  266266
PWP50,  275275  380380  168172  270270  309319  256256  234234  266266
POP                
PAB10,  275275  380380  168172  270270  309319  256256  232232  266266
PAB11,  275275  380386  168172  270270  319319  246252  234234  266266
PAB12,  275275  347380  168172  270270  309323  256256  234234  266266
PAB14,  275275  347380  172172  270270  319319  256256  234234  266266
PAB15,  275275  347386  168172  270270  319319  256256  234234  266266
PAB18,  275275  386386  168168  270270  319319  256256  234234  266266
PAB19,  275275  380380  168172  270270  309319  256256  234234  266266
PAB2,  275275  380383  172172  270270  319319  256256  234234  266266
PAB23,  275275  380386  172172  270270  319319  256256  234234  266266
PAB25,  275275  383386  168168  270270  309319  256256  234234  266266
PAB26,  275275  380380  168168  270270  319319  256256  234234  266266
PAB28,  275275  380389  172172  270270  309309  256256  232234  266266
PAB29,  275277  380380  168168  270270  309323  256256  234234  266266
PAB3,  275275  380386  172172  270270  309319  256256  234234  266266
PAB30,  275275  380386  172172  270270  309319  256256  232232  266266
PAB31,  275275  386386  172172  270270  309319  268268  234234  266266
PAB33,  275275  380380  172172  270270  319319  256256  234234  266266
PAB34,  277277  383386  168172  270270  309319  252252  234234  266266
PAB35,  275275  380386  168172  270270  309319  272272  234234  266266
PAB36,  275275  380383  168168  270270  309309  256256  234234  266266
PAB37,  275275  380386  168172  270270  309319  256256  234234  266266
PAB38,  275275  380380  168172  270270  309319  256256  234234  266266
PAB39,  275275  380383  168172  270270  319319  252264  234234  266266
PAB4,  275275  374386  168172  270270  319319  256256  234234  266266
PAB40,  275275  380386  168168  270270  309319  256264  234234  266266
PAB41,  275275  380386  172172  270270  319319  256256  234234  266266
PAB43,  275275  380380  172172  270270  319319  256264  234234  266266
PAB5,  275275  380389  168172  270270  319319  256256  232232  266266
PAB6,  275275  380386  172172  270270  319319  256256  232232  266266
PAB9,  275275  380380  168172  270270  311311  256264  234234  266266
POP                
NZ188a,  275275  371371  168168  272272  323323  254254  232232  268268
NZ188b,  275275  371371  168168  272272  323323  254260  232232  268268
NZ190,  275275  371371  168168  272272  323323  254254  232232  268268
NZ193a,  275275  371371  168168  270270  309309  256266  232232  266266
NZ193b,  275275  371371  168168  270270  309323  256266  232232  266266
NZ194,  275275  371371  168168  270270  309309  256256  232232  266266
NZ195a,  275275  371371  168168  000000  323323  256256  232232  266266
NZ195b,  275275  371371  168168  270270  309323  256266  232232  266266
NZ196a,  275275  365365  168168  270270  323323  260260  232232  266266
NZ196b,  275275  374374  168168  270270  323323  260260  232232  266266
NZ196c,  275275  371371  168168  270270  329329  260260  232232  266266
NZ196d,  275275  365365  168168  270270  309329  260260  232232  266266
NZ196e,  275275  365365  168168  270270  323323  254260  232232  266266
NZ196f,  275275  371371  168168  270270  329329  260260  232232  266266
NZ196g,  275275  371371  168168  270270  329329  260260  232232  266266
NZ196h,  275275  365365  168168  270270  323329  260260  232232  266266
NZ196i,  275275  371371  168168  270270  329329  260260  232232  266266
NZ196j,  275275  371371  168168  270270  329329  260260  232232  266266
NZ197a,  275275  365365  168168  270270  309323  260260  232232  266266
NZ197b,  275275  365365  168168  000000  323323  256256  232232  266266
NZ197c,  275275  371371  168168  270270  309323  256256  232232  266266
NZ197d,  275275  365365  168168  270270  323323  256266  232232  266266
NZ197e,  275275  365365  168168  270270  323323  254256  232232  266266
NZ215a,  275275  365365  168168  270270  309323  260260  232232  264266
NZ215b,  275275  371371  168168  270270  000000  260260  232232  266266
NZ215c,  275275  371371  168168  270270  309309  260260  232232  266266
NZ215d,  275275  365365  168168  248270  309323  260260  232232  266266
NZ215e,  275275  365365  168168  270270  309309  260260  232232  266266
NZ215f,  275275  371371  168168  270270  309323  260260  232232  266266
NZ215g,  275275  365365  168168  270270  323323  260260  232232  266266
NZ215h,  275275  371371  168168  270270  323323  264264  232232  266266
NZ215i,  275275  371371  168168  270270  309309  260260  232232  266266
NZ215j,  275275  365365  168168  270270  323323  260260  232232  266266
NZ216a,  275275  371371  168168  272272  323323  254254  232232  266266
NZ216b,  275275  371371  168168  270270  323323  254254  232232  266266
NZ216c,  275275  371371  168168  270270  323323  254254  232232  266266
NZ220a,  275275  371371  168168  270270  309323  254260  232232  266266
NZ220b,  275275  371371  168168  270270  309309  252260  232232  266266
NZ220c,  275275  371371  168168  270270  309309  252252  232232  266266
NZ222a,  275275  371371  168168  000000  323323  252260  232232  266266
NZ222b,  275275  371371  168168  270270  309319  260260  232232  266266
