# Supplementary material for: Can novel genetic analyses help to identify low-dispersal marine invasive species?
Source: Ecol Evol. 2014 Jun 24;4(14):2848–66. doi: 10.1002/ece3.1129 (PMC4130444; doi:10.1002/ece3.1129)
Supplement: Supplementary file 7 — Data S3. Genepop format, Pyura doppelgangera microsatellites, 10 populations. [file ece30004-2848-SD7.txt]

Title line: "Genepop format, Pyura doppelgangera 10 populations, reduced data set"            
Pysp02            
Pysp03            
Pysp12            
Pysp13            
Pysp15            
Pysp25            
POP            
GLG1,  275275  386386  168168  260260  319319  234234
GLG10,  275275  347386  168168  260260  319319  232232
GLG11,  275275  386386  168168  260260  319319  234234
GLG12,  275275  347386  168168  260260  319329  234234
GLG13,  275275  347386  168170  260260  319319  234234
GLG14,  275275  347347  168170  260260  319319  234234
GLG16,  275275  347347  170190  260260  319319  234234
GLG17,  275275  347386  168170  260270  319319  234234
GLG18,  275275  347386  168168  260260  319319  234234
GLG20,  275275  347386  168170  260270  319319  232234
GLG21,  275275  347347  168170  260260  319319  234234
GLG22,  275275  347386  168170  260260  319319  234234
GLG23,  275275  347347  168170  260260  319319  234234
GLG24,  275275  347347  170190  260260  319319  234234
GLG25,  275275  347386  168170  260260  319329  232234
GLG26,  275275  347386  168170  260260  319319  234234
GLG27,  275275  347386  168168  260260  319319  234234
GLG28,  275275  347386  168168  260260  319319  234234
GLG29,  275275  347386  168168  260260  319319  234234
GLG3,  275275  347386  170190  260260  319319  234234
GLG31,  275275  386386  168168  260260  319319  234234
GLG32,  275275  347347  170190  260260  319319  234234
GLG34,  275275  347386  168170  260260  319319  234234
GLG35,  275275  347386  168170  260260  319319  234234
GLG37,  275275  347347  168170  260260  319319  232234
GLG39,  275275  347386  168170  260260  319319  232234
GLG4,  275275  347386  168170  260260  319319  234234
GLG40,  275275  347347  170190  260260  319319  234234
GLG43,  275275  347386  168170  260260  319319  232234
GLG44,  275275  347386  168170  260270  319319  234234
GLG45,  275275  347347  170190  260260  319319  234234
GLG46,  275275  347386  168168  260260  319319  234234
GLG47,  275275  347347  168170  260260  319319  234234
GLG5,  275275  347386  168170  260260  319319  232232
GLG6,  275275  347347  168170  260270  319319  234234
GLG7,  275275  347386  168168  260270  319319  234234
GLG8,  275275  347386  168170  260260  319319  234234
GRB1a,  275275  347386  168168  260260  319319  232234
GRB1b,  275275  347347  168168  260260  319319  234234
GRB1c,  275275  347386  168170  260260  319319  234234
GRB1d,  275275  347386  170190  260260  319319  234234
GRB1e,  275275  347386  168170  260270  319319  234234
GRB1f,  275275  347347  168170  260260  319319  234234
GRB1g,  275275  347347  168170  260260  319319  234234
GRB1h,  275275  347347  168168  260260  319319  234234
GRB1h,  275275  347347  168168  260260  319319  234234
GRB1i,  275275  347386  168168  260270  319319  234234
GRB1j,  275275  347389  168168  260260  319319  234234
GRB1k,  275275  347389  170190  260260  319319  232234
GRB1l,  275275  347386  168168  260270  319319  234234
GRB2a,  275275  347386  168168  260260  319319  234234
GRB2b,  275275  347386  168170  260260  319319  234234
GRB2c,  275275  347389  168168  260260  319319  234234
GRB2d,  275275  347347  170190  260260  319319  232234
GRB2e,  275275  347347  168168  260260  319319  234234
GRB2f,  275275  347347  168170  260260  319319  234234
GRB2g,  275275  347386  168168  260260  319329  232234
GRB2h,  275275  347389  168168  260260  319319  234234
GRB2i,  275275  347386  168168  260270  319319  234234
GRB2j,  275275  347386  168168  260270  319319  234234
GRB2k,  275275  347386  168170  260260  319319  234234
GRB2l,  275275  347347  168170  260260  319319  234234
GRB3a,  275275  347347  168168  260260  319319  232234
GRB3b,  275275  347347  168168  260270  319319  232234
GRB3c,  275275  347386  168168  260260  319319  234234
GRB3d,  275275  347386  168168  260260  319319  234234
GRB3e,  275275  347386  168168  260260  319319  234234
GRB3f,  275275  347389  168168  260260  319319  232234
GRB3g,  275275  347386  168170  260260  319319  234234
GRB3h,  275275  347386  168170  260260  319319  234234
GRB3i,  275275  347347  168168  260260  319319  234234
GRB3j,  275275  347347  168168  260260  319329  234234
GRB3k,  275275  347386  168168  260260  319319  234234
GRB3l,  275275  347386  168170  260260  319319  234234
GRB-Ra,  275275  347386  170190  260260  319319  234234
GRB-Rb,  275275  347386  168168  260260  319319  234234
GRB-Rc,  275275  347386  168168  260260  319319  234234
GRB-Rd,  275275  347347  168168  260260  319319  232234
GRB-Re,  275275  347386  168168  260260  319319  234234
GRB-Rf,  275275  347347  168168  260260  319319  232234
GRB-Rg,  275275  347386  168168  260260  319319  234234
GRB-Rh,  275275  347386  170190  260260  319319  234234
GRB-Ri,  275275  347386  168168  260260  319319  234234
GRB-Rj,  275275  347347  168170  260260  319319  234234
GRB-Rk,  275275  347386  168168  260260  319319  234234
GRB-Rl,  275275  347347  168170  260260  319319  232234
HLB1a,  275275  347347  168170  260260  319319  234234
HLB1b,  275275  347347  168170  260260  319319  234234
HLB1c,  275275  347347  168170  260260  319319  234234
HLB1d,  275275  347347  168170  260260  319319  232234
HLB1e,  275275  347386  168170  260260  319319  232234
HLB1f,  275275  347347  168170  260260  319319  232234
HLB1g,  275275  347347  168168  260260  319319  234234
HLB1h,  275275  347347  168170  260260  319319  234234
HLB1i,  275275  347386  168170  260260  319319  234234
HLB1j,  275275  347386  168168  260260  319329  234234
HLB1k,  275275  347386  168170  260260  319319  234234
HLB1l,  275275  347386  168168  260260  319319  232234
HLB2a,  275275  386386  168170  260260  319319  232234
HLB2b,  275275  347347  168168  260260  319319  234234
HLB2c,  275275  347347  170170  260260  319319  234234
HLB2d,  275275  347389  168170  260260  319319  232234
HLB2e,  275275  386386  168170  260260  319319  234234
HLB2f,  275275  347347  168168  260272  319319  234234
HLB2g,  275275  347386  168168  260260  319319  234234
HLB2h,  275275  347347  168170  260260  319319  234234
HLB2i,  275275  386386  170170  260260  319319  232234
HLB2j,  275275  347347  168170  260260  319319  234234
HLB2k,  275275  347347  168168  260260  319319  234234
HLB2l,  275275  347386  168168  260270  319319  234234
HLB3a,  275275  386386  168170  260270  319319  234234
HLB3b,  275275  347347  168170  260260  319319  234234
HLB3c,  275275  347347  168170  260260  319319  234234
HLB3d,  275275  347386  168168  260260  319319  234234
HLB3e,  275275  347347  168170  260260  319319  234234
HLB3f,  275275  347386  168170  260260  319319  234234
HLB3g,  275275  347389  168170  260260  319319  232234
HLB3h,  275275  347386  168170  260260  319319  234234
HLB3i,  275275  347386  168170  260260  319319  234234
HLB3j,  275275  347386  168168  260260  319319  234234
HLB3k,  275275  347347  168170  260260  319319  234234
HLB3l,  275275  347347  168170  260260  319319  234234
HLB-Rb,  275275  347386  168168  260260  319319  232234
HLB-Rc,  275275  347386  168168  260260  319319  234234
HLB-Rd,  275275  347386  168168  260260  319319  234234
HLB-Re,  275275  347386  168168  260260  319319  232232
HLB-Rf,  275275  347386  168170  260260  319319  234234
HLB-Rg,  275275  347386  168170  260260  319319  234234
HLB-Rh,  275275  347386  168170  260260  319329  232234
HLB-Ri,  275275  386395  168170  260260  319319  234234
HLB-Rj,  275275  347386  168168  260260  319319  234234
SMP1b,  275275  347386  168168  260260  319319  234234
SMP1c,  275275  347386  168170  260260  319319  234234
SMP1d,  275275  347386  168168  260260  319319  234234
SMP1d,  275275  347347  168168  260260  319319  234234
SMP1e,  275275  347347  168168  260260  319319  234234
SMP1e,  275275  347386  168168  260260  319319  234234
SMP1f,  275275  347347  168168  260260  319319  232234
SMP1g,  275275  347386  168168  260260  319319  232234
SMP1g,  275275  347389  168168  260260  319319  232232
SMP1h,  275275  347386  168170  260260  319319  234234
SMP1i,  275275  347347  168168  260270  319319  232234
SMP1j,  275275  347347  170170  260260  319319  232232
SMP1k,  275275  347347  168168  260260  319319  234234
SMP1l,  275275  347389  168168  260260  319319  234234
SMP2a,  275275  347347  168168  260260  319319  232234
SMP2b,  275275  347347  168168  260260  319319  234234
SMP2c,  275275  347386  168168  260260  319319  234234
SMP2f,  275275  347386  168170  260260  319319  234234
SMP2h,  275275  347347  168168  260260  319319  232232
SMP2i,  275275  386389  168168  260270  319319  232232
SMP2j,  275275  386386  168168  260270  319319  232234
SMP2k,  275275  347347  168168  260260  319319  234234
SMP2l,  275275  347386  168170  260260  319319  234234
SMP3b,  275275  347386  168170  260260  319319  234234
SMP3c,  275275  347386  168170  260270  319319  232232
SMP3d,  275275  347347  168170  260260  319319  232234
SMP3e,  275275  347347  168170  260270  319319  234234
SMP3f,  275275  347386  168168  260270  319319  232234
SMP3g,  275275  347386  168170  260270  319319  232232
SMP3i,  275275  347386  168170  260270  319319  234234
SMP-Ra,  275275  347386  168168  260260  319319  232234
SMP-Rc,  275275  347347  170170  260260  319319  234234
SMP-Rd,  275275  347347  168168  260260  319319  232234
POP            
TH11,  285285  347347  168200  260260  311321  232232
TH13,  291291  347347  168168  262270  309321  232232
TH15,  291291  347347  168200  260270  311331  232232
TH16,  291291  347347  168168  260262  309321  232232
TH17,  291291  347347  168168  262262  309321  232232
TH18,  285297  347347  168204  266272  321321  232232
TH19,  275279  347347  168192  270270  309311  232232
TH2,  279291  347347  196200  260270  315315  232232
TH20,  291291  347347  168200  260270  309315  232232
TH21,  287297  347347  168168  262264  309321  232232
TH22,  285291  347347  200200  260260  309329  232232
TH23,  285293  383383  168200  260262  315321  232232
TH24,  289297  347347  168168  270272  315321  232232
TH25,  285291  347347  168182  260270  325325  232232
TH26,  291297  347347  168196  260260  309325  232232
TH27,  275285  347347  168168  260270  321325  232232
TH28,  279285  347347  168168  270270  321321  232232
TH29,  289295  347347  168198  260260  309321  232232
TH3,  283291  347347  168200  260260  321325  232232
TH30,  279291  347347  168200  260270  309321  232232
TH31,  285291  383383  168168  260260  311321  232232
TH32,  285289  347347  168168  270270  315321  232232
TH33,  285291  347347  168202  260272  315321  232232
TH34,  287291  347347  168168  262270  321327  232232
TH35,  285291  347347  168200  260262  321325  232232
TH36,  279289  347347  168204  260272  311321  232232
TH37,  275291  383386  168168  260270  309329  232232
TH4,  279295  347371  168202  270270  321321  232232
TH5,  281285  347347  196200  260270  311311  232232
TH6,  279289  347347  200200  262270  311325  232232
TH8,  279287  347347  168182  260260  315327  232232
TH9,  273291  347347  168168  260260  315325  232232
POP            
CR1,  275285  347347  200202  260270  311319  234234
CR10,  275275  347347  168172  270270  319319  234234
CR11,  275275  347347  168172  270270  319319  234234
CR12,  275279  347347  168200  270270  315319  232232
CR13,  275275  347371  168202  260270  319319  234234
CR14,  275287  347347  168200  270270  315319  232234
CR17,  275275  371371  168168  260260  319319  234234
CR18,  275275  347347  168202  270270  309319  234234
CR19,  275275  347347  168168  270270  319319  234234
CR2,  275275  347347  168168  260270  319319  234234
CR20,  287291  347347  200200  264270  311319  232232
CR21,  275275  347347  168202  260270  319319  234234
CR22,  275275  347347  168172  270270  319319  234234
CR23,  275275  347347  168202  270270  319319  234234
CR24,  275275  347347  168168  260270  319319  234234
CR25,  275275  347347  168202  260270  319319  232234
CR26,  275275  347371  168168  260260  319319  234234
CR28,  275275  347347  168168  260270  319319  234234
CR29,  275275  347347  168168  270270  319319  234234
CR30,  275275  347347  168168  270270  319319  234234
CR31,  275285  347347  168200  270270  319319  232232
CR33,  275275  347371  168168  260260  319319  234234
CR35,  275275  347371  168168  260270  319319  234234
CR36,  275275  347347  196196  260270  319319  232232
CR37,  275275  347347  168172  270270  319319  234234
CR38,  275275  347371  168168  260260  319319  234234
CR39,  275275  347347  168196  260270  319319  234234
CR4,  275275  347347  168168  260270  319319  234234
CR6,  295295  347347  196202  262270  315319  232232
CR7,  275275  347347  168168  270270  319319  234234
CR8,  275275  347371  168168  270270  319319  234234
CR9,  275275  347347  168202  270270  319319  234234
POP            
BR1,  275275  347347  168172  270270  319321  232232
BR10,  275275  347347  168168  270270  331331  234234
BR11,  275275  347347  168168  270270  331333  232232
BR12,  275275  371383  172174  260270  319319  234234
BR15,  275275  347347  168172  270270  309319  232232
BR16,  275275  347347  168168  270270  319319  232232
BR17,  275275  347347  168168  260270  319331  232232
BR19,  275279  347371  168168  260260  309309  232232
BR2,  275275  347347  168172  260270  319319  234234
BR20,  275275  347347  168172  270270  319319  232232
BR21,  275275  347374  168168  270270  321331  232232
BR22,  275275  347347  168168  260260  309331  234234
BR23,  275275  347371  168168  260270  319333  232232
BR25,  275275  347347  168168  260270  309319  232232
BR26,  275275  347347  168168  270270  309319  232232
BR27,  275279  347347  168168  270270  319319  232234
BR3,  275275  347371  168168  270270  319319  232232
BR30,  275275  347383  168168  260260  309319  232232
BR31,  275275  347371  168172  270270  319319  232232
BR32,  275275  347347  168168  270270  309333  232232
BR33,  275275  347347  168168  270270  309319  232232
BR34,  275275  347347  168168  270270  319325  232232
BR35,  275275  347347  168168  270270  319319  232232
BR36,  275275  347371  168174  270270  331333  232232
BR37,  275275  347383  168168  270270  319319  232232
BR38,  275275  347347  168174  260270  319319  234234
BR39,  275275  347347  168174  260270  319333  232232
BR5,  275275  347347  168174  270270  319319  232232
BR6,  275275  347347  168174  260270  319333  232232
BR7,  275279  347374  168168  270270  319325  232232
BR8,  275275  347347  168174  260270  319319  232232
BR9,  275275  347347  168172  270270  319319  234234
POP            
TG10,  275279  386386  168188  270272  319341  232232
TG11,  279279  347386  168188  270272  335339  232232
TG13,  275279  389389  168188  270270  319339  232232
TG14,  275279  386386  168168  270272  309341  232232
TG15,  279279  386389  168188  270272  319319  232232
TG16,  279279  386386  168188  270270  309319  232232
TG17,  279279  389389  168168  270270  319339  232232
TG19,  275279  389389  168188  270270  319319  232232
TG20,  279279  389389  168168  270270  319341  232232
TG22,  279279  386386  168168  270270  335339  232232
TG25,  275279  386386  168168  270270  319341  232232
TG26,  275279  386386  168168  260260  309335  232232
TG27,  279279  389389  188188  270270  309319  232232
TG28,  275279  386386  168168  260260  309335  232232
TG30,  275279  386389  168188  260260  319335  232232
TG31,  275279  347347  168188  270270  309327  232232
TG32,  279279  386389  168168  270270  309339  232232
TG33,  279279  389389  168168  270272  321335  232232
TG34,  279279  386386  168188  270270  309335  232232
TG35,  279279  389389  168168  270272  335339  232232
TG36,  275279  386386  168188  270272  319339  232232
TG37,  275279  386386  168168  270270  309319  232232
TG38,  279279  386386  168188  270272  319345  232232
TG39,  279279  389389  168188  260260  319343  232232
TG5,  275279  386386  168168  260270  309335  232232
TG6,  275279  386386  168188  270270  341345  232232
TG7,  275279  386386  188188  270270  309319  232232
TG8,  279279  392392  168188  270270  335339  232232
TG9,  279283  347347  168168  270272  309339  232234
POP            
BCH1,  279279  386386  168168  270270  319321  232232
BCH11,  279279  371386  168188  270270  309335  232232
BCH12,  279279  380386  168168  270270  309309  232232
BCH13,  279279  386386  168188  270270  319331  232232
BCH14,  279279  395395  168168  260270  321321  232232
BCH15,  279279  380380  168168  270270  319321  232232
BCH17,  279279  395395  168168  270270  309309  232232
BCH19,  279279  371386  168168  270270  319321  232232
BCH2,  279279  380395  168168  272272  319321  232232
BCH20,  279279  347386  168168  270270  309309  232232
BCH21,  279279  374389  168172  270270  321331  232232
BCH23,  279279  380389  168168  270270  321321  232232
BCH24,  279279  380383  168188  270270  321321  232232
BCH25,  279279  395395  168168  270272  319319  232232
BCH26,  279279  371395  168168  270270  319319  232232
BCH27,  279279  401401  168168  270270  319321  232232
BCH28,  279279  371386  168168  270270  319323  232232
BCH29,  279279  386386  168188  270272  309335  232232
BCH30,  279279  347386  168172  270270  319327  232232
BCH31,  279279  380380  168168  270270  309331  232232
BCH32,  279279  371371  168168  270270  309319  232232
BCH33,  279279  386386  168188  270270  331335  232232
BCH34,  279279  380395  168168  270270  309335  232232
BCH35,  279279  398401  168168  270270  309319  232232
BCH37,  279279  380395  168168  270270  309331  232232
BCH39,  279279  389389  168168  260270  309331  232232
BCH5,  279279  371395  168168  270270  319337  232232
BCH6,  279279  347386  188188  270270  319321  232232
BCH8,  279279  371386  168188  270270  309335  232232
BCH9,  279279  386386  168168  270270  319335  232232
POP            
PI1,  279279  347347  168188  260270  313319  232232
PI12,  279283  386386  168188  260260  333337  232232
PI13,  279279  398398  168168  260272  313321  232232
PI14,  279279  347386  188188  270270  313327  232232
PI15,  279279  398398  188188  270270  321341  232232
PI16,  279279  386386  188188  270270  323333  232234
PI17,  279279  347347  188188  264264  321329  232232
PI18,  279279  347347  168188  270270  309333  232232
PI19,  279289  386386  168168  270270  313337  232232
PI2,  279289  347347  200200  270272  321335  232232
PI20,  279279  347347  188200  270270  325325  232232
PI21,  279279  386386  168188  270270  319319  232232
PI23,  279289  386386  168188  270270  319319  232232
PI25,  279283  386386  188188  270270  319319  232232
PI29,  279279  347347  168188  260272  325333  232232
PI3,  279279  347347  188188  270270  311329  232232
PI31,  279289  386386  188188  270270  333337  232232
PI32,  279279  347347  188192  260260  323323  232232
PI33,  279279  347347  168168  270270  331337  232232
PI34,  279279  347347  168200  270270  321335  232232
PI35,  279289  347347  188188  260270  309329  232232
PI36,  279279  386386  188200  270272  331333  232232
PI37,  279279  383386  168188  270270  309313  232232
PI38,  279279  347347  188188  270270  321339  232232
PI39,  279279  386386  188188  270270  321337  232232
PI40,  277279  386386  188188  270272  327337  232232
POP            
PWP12,  275275  365386  168172  270270  319323  234234
PWP21,  275275  380383  168168  270270  319325  234234
PWP22,  275275  380389  168172  270270  309319  234234
PWP23,  275275  347380  168168  270270  309321  234234
PWP24,  275275  380383  172172  270270  309319  234234
PWP25,  275275  380380  168168  270270  319319  234234
PWP26,  275275  380380  168172  270270  309319  234234
PWP27,  275275  380386  168172  270270  309319  234234
PWP29,  275275  380386  172172  270270  319319  234234
PWP30,  275275  380386  172172  270270  319319  234234
PWP32,  275275  380386  168172  270270  319319  234234
PWP35,  275275  347386  168172  270270  319319  234234
PWP36,  275275  380380  168172  270270  309319  234234
PWP37,  275275  380383  168172  270270  319323  234234
PWP38,  275275  380380  168172  270270  319319  234234
PWP40,  275275  380386  168168  270270  319323  234234
PWP43,  275275  380383  168172  270270  309319  234234
PWP44,  275275  347347  168172  270270  319319  234234
PWP48,  275275  347380  168172  270270  319319  234234
PWP50,  275275  380380  168172  270270  309319  234234
POP            
PAB10,  275275  380380  168172  270270  309319  232232
PAB11,  275275  380386  168172  270270  319319  234234
PAB12,  275275  347380  168172  270270  309323  234234
PAB14,  275275  347380  172172  270270  319319  234234
PAB15,  275275  347386  168172  270270  319319  234234
PAB18,  275275  386386  168168  270270  319319  234234
PAB19,  275275  380380  168172  270270  309319  234234
PAB2,  275275  380383  172172  270270  319319  234234
PAB23,  275275  380386  172172  270270  319319  234234
PAB25,  275275  383386  168168  270270  309319  234234
PAB26,  275275  380380  168168  270270  319319  234234
PAB28,  275275  380389  172172  270270  309309  232234
PAB29,  275277  380380  168168  270270  309323  234234
PAB3,  275275  380386  172172  270270  309319  234234
PAB30,  275275  380386  172172  270270  309319  232232
PAB31,  275275  386386  172172  270270  309319  234234
PAB33,  275275  380380  172172  270270  319319  234234
PAB34,  277277  383386  168172  270270  309319  234234
PAB35,  275275  380386  168172  270270  309319  234234
PAB36,  275275  380383  168168  270270  309309  234234
PAB37,  275275  380386  168172  270270  309319  234234
PAB38,  275275  380380  168172  270270  309319  234234
PAB39,  275275  380383  168172  270270  319319  234234
PAB4,  275275  374386  168172  270270  319319  234234
PAB40,  275275  380386  168168  270270  309319  234234
PAB41,  275275  380386  172172  270270  319319  234234
PAB43,  275275  380380  172172  270270  319319  234234
PAB5,  275275  380389  168172  270270  319319  232232
PAB6,  275275  380386  172172  270270  319319  232232
PAB9,  275275  380380  168172  270270  311311  234234
POP            
NZ188a,  275275  371371  168168  272272  323323  232232
NZ188b,  275275  371371  168168  272272  323323  232232
NZ190,  275275  371371  168168  272272  323323  232232
NZ193a,  275275  371371  168168  270270  309309  232232
NZ193b,  275275  371371  168168  270270  309323  232232
NZ194,  275275  371371  168168  270270  309309  232232
NZ195b,  275275  371371  168168  270270  309323  232232
NZ196a,  275275  365365  168168  270270  323323  232232
NZ196b,  275275  374374  168168  270270  323323  232232
NZ196c,  275275  371371  168168  270270  329329  232232
NZ196d,  275275  365365  168168  270270  309329  232232
NZ196e,  275275  365365  168168  270270  323323  232232
NZ196f,  275275  371371  168168  270270  329329  232232
NZ196g,  275275  371371  168168  270270  329329  232232
NZ196h,  275275  365365  168168  270270  323329  232232
NZ196i,  275275  371371  168168  270270  329329  232232
NZ196j,  275275  371371  168168  270270  329329  232232
NZ197a,  275275  365365  168168  270270  309323  232232
NZ197c,  275275  371371  168168  270270  309323  232232
NZ197d,  275275  365365  168168  270270  323323  232232
NZ197e,  275275  365365  168168  270270  323323  232232
NZ215a,  275275  365365  168168  270270  309323  232232
NZ215c,  275275  371371  168168  270270  309309  232232
NZ215d,  275275  365365  168168  248270  309323  232232
NZ215e,  275275  365365  168168  270270  309309  232232
NZ215f,  275275  371371  168168  270270  309323  232232
NZ215g,  275275  365365  168168  270270  323323  232232
NZ215h,  275275  371371  168168  270270  323323  232232
NZ215i,  275275  371371  168168  270270  309309  232232
NZ215j,  275275  365365  168168  270270  323323  232232
NZ216a,  275275  371371  168168  272272  323323  232232
NZ216b,  275275  371371  168168  270270  323323  232232
NZ216c,  275275  371371  168168  270270  323323  232232
NZ220a,  275275  371371  168168  270270  309323  232232
NZ220b,  275275  371371  168168  270270  309309  232232
NZ220c,  275275  371371  168168  270270  309309  232232
NZ222b,  275275  371371  168168  270270  309319  232232
