# Supplementary material for: Can novel genetic analyses help to identify low-dispersal marine invasive species?
Source: Ecol Evol. 2014 Jun 24;4(14):2848–66. doi: 10.1002/ece3.1129 (PMC4130444; doi:10.1002/ece3.1129)
Supplement: Supplementary file 8 — Data S4. Genepop format, Pyura doppelgangera microsatellites, 10 populations, reduced data set. [file ece30004-2848-SD8.fas]

>TABI3a
GATCCAAAGAACACTCCCATCATTGTCAGCTGGATGATTGCCCAGGTAAGGTTTGGCTCTGATTCATTCACTCCCACCCACATGGACGTTTTGTTTTGCTGAAATTTTGATGTGGGTGTTTGTGAAGGAGTATTACTCAACATTATG--ATAAATGCTACTTGTGGGATGTCACAACATTCTTTTTCATTCATTTTCAGTCTCAAATCCCA----AATAACCAGCTCTTCTTTCCCAGGTTGTCACCACTGGA
>TABI3b
GATCCAAAGAACACTCCCATCATTGTCAGCTGGATGATTGCCCAGGTGAAGTTTGGCTCTGATTCATTCACTCCCACCCACATGGACGTTTTGTTTTGCTGAAATTTTGATGTGGGTGTTTGTGAAGGAGTATTACTCAACATTATG--ATAAATGCTACTTGTGGGATGTCACAACATTCTTTTTCATTCATTTTCAGTCTCAAATCCCA----AATAACCAGCTCTTCTTTCCCAGGTTGTCACCACTGGA
>TABI6a
GATCCAAAGAACACTCCCATCATTGTCAGCTGGATGATTGCCCAGGTAAGGTTTGGCTCTGATTCATTCACTCCCACCCACATGGACGTTTTGTTTTGCTGAAATTTTGATGTGGGTGTTTGTGAAGGAGTATTACTCAAGATTAATATATAAATGCTACTTGTGGGATGTCACAACATTCTTTTTCATTCATTTTCAGTCTCAAATCCCA----AATAACCAGCTCTTCTTTCCCAGGTTGTCACCACTGGA
>TABI6b
GATCCAAAGAACACTCCCATCATTGTCAGCTGGATGATTGCCCAGGTAAAGTTTGGCTCTGATTCATTCACTCCCACCCACATGGACGTATTGTTTTGCTGAAATTTTGATGTGGGTGTTTGTGAAGGAGTATTACTTAAGATTAATATATAAATGCTACTTGTGGGATGTCACAACATTCTTTTTCATTCATTTTCAGTCTCAAATCCCA----AATAACCAGCTCTTCTTTCCCAGGTTGTCACCACTGGA
>TABI7a
GATCCAAAGAACACTCCCATCATTGTCAGCTGGATGATTGCCCAGGTAAGGTTTGGCTCTGATTCATTCACTCCCACCCACATGGACGTTTTGTTTTGCTGAAATTTTGATGTGGGTGTTTGTGAAGGAGTATTACTCAAGATTAATATATAAATGCTACTTGTGGGATGTCACAACATTCTTTTTCATTCATTTTCAGTCTCAAATCCCA----AATAACCAGCTCTTCTTTCCCAGGTTGTCACCACTGGA
>TABI7b
GATCCAAAGAACACTCCCATCATTGTCAGCTGGATGATTGCCCAGGTAAGGTTTGGCTCTGATTCATTCACTCCCACCCACATGGACGTTTTGTTTTGCTGAAATTTTGATGTGGGTGTTTGTGAAGGAGTATTACTCAAGATTAATATATAAATGCTACTTGTGGGATGTCACAACATTCTTTTTCATTCATTTTCAGTCTCAAATCCCA----AATAACCAGCTCTTCTTTCCCAGGTTGTCACCACTGGA
>TABI9a
GATCCAAAGAACACTCCCATCATTGTCAGCTGGATGATTGCCCAGGTAAGGTTTGGCTCTGATTCATTCACTCCCACCCACATGGACGTTTTGTTTTGCTGAAATTTTGATGTGGGTGTTTGTGAAGGAGTATTACTCAACATTATG--ATAAATGCTACTTGTGGGATGTCACAACATTCTTTTTCATTCATTTTCAGTCTCAAATCCCA----AATAACCAGCTCTTCTTTCCCAGGTTGTCACCACTGGA
>TABI9b
GATCCAAAGAACACTCCCATCATTGTCAGCTGGATGATTGCCCAGGTAAAGTTTGGCTCTGATTCATTCACTCCCACCCACATGGACGTTTTGTTTTGCTGAAATTTTGATGTGGGTGTTTGTGAAGGAGTATTACTCAACATTATG--ATAAATGCTACTTGTGGGATGTCACAACATTCTTTTTCATTCATTTTCAGTCTCAAATCCCA----AATAACCAGCTCTTCTTTCCCAGGTTGTCACCACTGGA
>TATA323a
GATCCAAAGAACACTCCCATCATTGTCAGCTGGATGATTGCCCAGGTAAAGTTTGGCTCTGATTCATTCACTCCCACCCACATGGACGTATTGTTTTGCTGAAATTTTGATGTGGGTGTTTGTGAAGGAGTATTACTCAACATTATG--ATAAATGCTACTTGTGGGATGTCACAACATTCTTTTTCATTCATTTTCAGTCTCAAATCCCA----AATAACCAGCTCTTCTTTCCCAGGTTGTCACCACTGGA
>TATA323b
GATCCAAAGAACACTCCCATCATTGTCAGCTGGATGATTGCCCAGGTAAAGTTTGGCTCTGATTCATTCACTCCCACCCACATGGACGTATTGTTTTGCTGAAATTTT-ATGTGGGTGTTTGTGAAGGAGTATTACTCAAGATTATG--ATAAATGCTACTTGTGGcATGTCACAACATTCTTTTTCATTCATTTTCAGTCTCAAATCCCA----AATAACCAGCTCTTCTTTCCCAGGTTGTCACCACTGGA
>TATA320a
GATCCAAAGAACACTCCCATCATTGTCAGCTGGATGATTGCCCAGGTAAAGTTTGGCTCTGATTCATTCACTCCCACCCACATGGACGTATTGTTTTGCTGAAATTTT-ATGTGGGTGTTTGTGAAGGAGTATTACTCAAGATTATG--ATAAATGCTACTTGTGGCATGTCACAACATTCTTTTTCATTCATTTTCAGTCTCAAATCCCA----AATAACCAGCTCTTCTTTCCCAGGTTGTCACCACTGGA
>TATA320b
GATCCAAAGAACACTCCCATCATTGTCAGCTGGATGATTGCCCAGGTAAAGTTTGGCTCTGATTCATTCACTCCCACCCACATG-ACGTATTGTTTTGCTGAAATTTT-ATGTGGGTGTTTGTGAAGGAGTATTACTCAAGATTATG--ATAAATGCTACTTGTGGCATGTCACAACATTCTTTTTCATTCATTTTCAGTCTCAAATCCCA----AATAACCAGCTCTTCTTTCCCAGGTTGTCACCACTGGA
>TABP1a
GATCCAAAGAACACTCCCATCATTGTCAGCTGGATGATTGCCCAGGTAAGGTTTGGCTCTGATTCATTCACTCCCACCCACATGGACGTATTGTTTTGCTGAAATTTTGATGTGGGTGTTTGTGAAGGAGTATTACTCAAGATTAATATATAAATGCTACTTGTGGGATGTCACAACATTCTTTTTCATTCATTTTCAGTCTCAAATCCCA----AATAACCAGCTCTTCTTTCCCAGGTTGTCACCACTGGA
>TABP1b
GATCCAAAGAACACTCCCATCATTGTCAGCTGGATGATTGCCCAGGTAAGGTTTGGCTCTGATTCATTCACTCCCACCCACATGGACGTATTGTTTTGCTGAAATTTTGATGTGGGTGTTTGTGAAGGAGTATTACTCAAGATTAATATATAAATGCTACTTGTGGGATGTCACAACATTCTTTTTCATTCATTTTCAGTCTCAAATCCCA----AATAACCAGCTCTTCTTTCCCAGGTTGTCACCACTGGA
>TABP2a
GATCCAAAGAACACTCCCATCATTGTCAGCTGGATGATTGCCCAGGTAAAGTTTGGCTCTGATTCATTCACTCCCACCCACATGGACGTATTGTTTTGCTGAAATTTTGATGTGGGTGTTTGTGAAGGAGTATTACTCAAGATTAATATATAAATGCTACTTGTGGGATGTCACAACATTCTTTTTCATTCATTTTCAGTCTCAAATCCCA----AATAACCAGCTCTTCTTTCCCAGGTTGTCACCACTGGA
>TABP2b
GATCCAAAGAACACTCCCATCATTGTCAGCTGGATGATTGCCCAGGTAAGGTTTGGCTCTGATTCATTCACTCCCACCCACATGGACGTATTGTTTTGCTGAAATTTTGATGTGGGTGTTTGTGAAGGAGTATTACTCAAGATTAATATATAAATGCTACTTGTGGGATGTCACAACATTCTTTTTCATTCATTTTCAGTCTCAAATCCCA----AATAACCAGCTCTTCTTTCCCAGGTTGTCACCACTGGA
>TABP3a
GATCCAAAGAACACTCCCATCATTGTCAGCTGGATGATTGCCCAGGTAAAGTTTGGCTCTGATTCATTCACTCCCACCCACATGGACGTATTGTTTTGCTGAAATTTTGATGTGGGTGTTTGTGAAGGAGTATTACTCAAGATTAATATATAAATGCTACTTGTGGGATGTCACAACATTCTTTTTCATTCATTTTCAGTCTCAAATCCCA----AATAACCAGCTCTTCTTTCCCAGGTTGTCACCACTGGA
>TABP3b
GATCCAAAGAACACTCCCATCATTGTCAGCTGGATGATTGCCCAGGTAAGGTTTGGCTCTGATTCATTCACTCCCACCCACATGGACGTATTGTTTTGCTGAAATTTTGATGTGGGTGTTTGTGAAGGAGTATTACTCAAGATTAATATATAAATGCTACTTGTGGGATGTCACAACATTCTTTTTCATTCATTTTCAGTCTCAAATCCCA----AATAACCAGCTCTTCTTTCCCAGGTTGTCACCACTGGA
>TABP4a
GATCCAAAGAACACTCCCATCATTGTCAGCTGGATGATTGCCCAGGTAAAGTTTGGCTCTGATTCATTCACTCCCACCCACATGGACGTATTGTTTTGCTGAAATTTTGATGTGGGTGTTTGTGAAGGAGTATTACTTAAGATTAATATATAAATGCTACTTGTGGGATGTCACAACATTCTTTTTCATTCATTTTCAGTCTCAAATCCCA----AATAACCAGCTCTTCTTTCCCAGGTTGTCACCACTGGA
>TABP4b
GATCCAAAGAACACTCCCATCATTGTCAGCTGGATGATTGCCCAGGTAAAGTTTGGCTCTGATTCATTCACTCCCACCCACATGGACGTATTGTTTTGCTGAAATTTTGATGTGGGTGTTTGTGAAGGAGTATTACTTAAGATTAATATATAAATGCTACTTGTGGGATGTCACAACATTCTTTTTCATTCATTTTCAGTCTCAAATCCCA----AATAACCAGCTCTTCTTTCCCAGGTTGTCACCACTGGA
>TABP7a
GATCCAAAGAACACTCCCATCATTGTCAGCTGGATGATTGCCCAGGTAAAGTTTGGCTCTGATTCATTCACTCCCACCCACATGGACGTATTGTTTTGCTGAAATTTTGATGTGGGTGTTTGTGAAGGAGTATTACTTAAGATTAATATATAAATGCTACTTGTGGGATGTCACAACATTCTTTTTCATTCATTTTCAGTCTCAAATCCCA----AATAACCAGCTCTTCTTTCCCAGGTTGTCACCACTGGA
>TABP7b
GATCCAAAGAACACTCCCATCATTGTCAGCTGGATGATTGCCCAGGTAAGGTTTGGCTCTGATTCATTCACTCCCACCCACATGGACGTATTGTTTTGCTGAAATTTTGATGTGGGTGTTTGTGAAGGAGTATTACTCAAGATTAATATATAAATGCTACTTGTGGGATGTCACAACATTCTTTTTCATTCATTTTCAGTCTCAAATCCCA----AATAACCAGCTCTTCTTTCCCAGGTTGTCACCACTGGA
>TABP8a
GATCCAAAGAACACTCCCATCATTGTCAGCTGGATGATTGCCCAGGTAAAGTTTGGCTCTGATTCATTCACTCCCACCCACATGGACGTATTGTTTTGCTGAAATTTTGATGTGGGTGTTTGTGAAGGAGTATTACTCAAGATTAATATATAAATGCTACTTGTGGGATGTCACAACATTCTTTTTCATTCATTTTCAGTCTCAAATCCCA----AATAACCAGCTCTTCTTTCCCAGGTTGTCACCACTGGA
>TABP8b
GATCCAAAGAACACTCCCATCATTGTCAGCTGGATGATTGCCCAGGTAAAGTTTGGCTCTGATTCATTCACTCCCACCCACATGGACGTATTGTTTTGCTGAAATTTTGATGTGGGTGTTTGTGAAGGAGTATTACTCAAGATTAATATATAAATGCTACTTGTGGGATGTCACAACATTCTTTTTCATTCATTTTCAGTCTCAAATCCCA----AATAACCAGCTCTTCTTTCCCAGGTTGTCACCACTGGA
>TABP14a
GATCCAAAGAACACTCCCATCATTGTCAGCTGGATGATTGCCCAGGTAAAGTTTGGCTCTGATTCATTCACTCCCACCCACATGGACGTATTGTTTTGCTGAAATTTTGATGTGGGTGTTTGTGAAGGAGTATTACTTAAGATTAATATATAAATGCTACTTGTGGGATGTCACAACATTCTTTTTCATTCATTTTCAGTCTCAAATCCCA----AATAACCAGCTCTTCTTTCCCAGGTTGTCACCACTGGA
>TABP14b
GATCCAAAGAACACTCCCATCATTGTCAGCTGGATGATTGCCCAGGTAAGGTTTGGCTCTGATTCATTCACTCCCACCCACATGGACGTATTGTTTTGCTGAAATTTTGATGTGGGTGTTTGTGAAGGAGTATTACTCAAGATTAATATATAAATGCTACTTGTGGGATGTCACAACATTCTTTTTCATTCATTTTCAGTCTCAAATCCCA----AATAACCAGCTCTTCTTTCCCAGGTTGTCACCACTGGA
>TABP18a
GATCCAAAGAACACTCCCATCATTGTCAGCTGGATGATTGCCCAGGTAAAGTTTGGCTCTGATTCATTCACTCCCACCCACATGGACGTATTGTTTTGCTGAAATTTTGATGTGGGTGTTTGTGAAGGAGTATTACTCAAGATTAATATATAAATGCTACTTGTGGGATGTCACAACATTCTTTTTCATTCATTTTCAGTCTCAAATCCCA----AATAACCAGCTCTTCTTTCCCAGGTTGTCACCACTGGA
>TABP18b
GATCCAAAGAACACTCCCATCATTGTCAGCTGGATGATTGCCCAGGTAAGGTTTGGCTCTGATTCATTCACTCCCACCCACATGGACGTATTGTTTTGCTGAAATTTTGATGTGGGTGTTTGTGAAGGAGTATTACTCAAGATTAATATATAAATGCTACTTGTGGGATGTCACAACATTCTTTTTCATTCATTTTCAGTCTCAAATCCCA----AATAACCAGCTCTTCTTTCCCAGGTTGTCACCACTGGA
>TABP23a
GATCCAAAGAACACTCCCATCATTGTCAGCTGGATGATTGCCCAGGTAAAGTTTGGCTCTGATTCATTCACTCCCACCCACATGGACGTATTGTTTTGCTGAAATTTTGATGTGGGTGTTTGTGAAGGAGTATTACTCAAGATTAATATATAAATGCTACTTGTGGGATGTCACAACATTCTTTTTCATTCATTTTCAGTCTCAAATCCCA----AATAACCAGCTCTTCTTTCCCAGGTTGTCACCACTGGA
>TABP23b
GATCCAAAGAACACTCCCATCATTGTCAGCTGGATGATTGCCCAGGTAAGGTTTGGCTCTGATTCATTCACTCCCACCCACATGGACGTATTGTTTTGCTGAAATTTTGATGTGGGTGTTTGTGAAGGAGTATTACTCAAGATTAATATATAAATGCTACTTGTGGGATGTCACAACATTCTTTTTCATTCATTTTCAGTCTCAAATCCCA----AATAACCAGCTCTTCTTTCCCAGGTTGTCACCACTGGA
>TABP24a
GATCCAAAGAACACTCCCATCATTGTCAGCTGGATGATTGCCCAGGTAAAGTTTGGCTCTGATTCATTCACTCCCACCCACATGGACGTATTGTTTTGCTGAAATTTTGATGTGGGTGTTTGTGAAGGAGTATTACTCAAGATTAATATATAAATGCTACTTGTGGGATGTCACAACATTCTTTTTCATTCATTTTCAGTCTCAAATCCCA----AATAACCAGCTCTTCTTTCCCAGGTTGTCACCACTGGA
>TABP24b
GATCCAAAGAACACTCCCATCATTGTCAGCTGGATGATTGCCCAGGTAAGGTTTGGCTCTGATTCATTCACTCCCACCCACATGGACGTATTGTTTTGCTGAAATTTTGATGTGGGTGTTTGTGAAGGAGTATTACTCAAGATTAATATATAAATGCTACTTGTGGGATGTCACAACATTCTTTTTCATTCATTTTCAGTCTCAAATCCCA----AATAACCAGCTCTTCTTTCCCAGGTTGTCACCACTGGA
>TABP25a
GATCCAAAGAACACTCCCATCATTGTCAGCTGGATGATTGCCCAGGTAAAGTTTGGCTCTGATTCATTCACTCCCACCCACATGGACGTATTGTTTTGCTGAAATTTTGATGTGGGTGTTTGTGAAGGAGTATTACTTAAGATTAATATATAAATGCTACTTGTGGGATGTCACAACATTCTTTTTCATTCATTTTCAGTCTCAAATCCCA----AATAACCAGCTCTTCTTTCCCAGGTTGTCACCACTGGA
>TABP25b
GATCCAAAGAACACTCCCATCATTGTCAGCTGGATGATTGCCCAGGTAAGGTTTGGCTCTGATTCATTCACTCCCACCCACATGGACGTATTGTTTTGCTGAAATTTTGATGTGGGTGTTTGTGAAGGAGTATTACTCAAGATTAATATATAAATGCTACTTGTGGGATGTCACAACATTCTTTTTCATTCATTTTCAGTCTCAAATCCCA----AATAACCAGCTCTTCTTTCCCAGGTTGTCACCACTGGA
>PyCLB1a
GATCCAAAGAACACTCCCATCATTGTCAGCTGGATGATTGCCCAGGTAAAGTTTGGCTCTGATTCATTCACTCCCACCCACATGGACGTATTGTTTTGCTGAAATTTTGATGTGGGTGTTTGTGAAGGAGTATTACTTAAGATTAATATATAAATGCTACTTGTGGGATGTCACAACATTCTTTTTCATTCATTTTCAGTCTCAAATCCCA----AATAACCAGCTCTTCTTTCCCAGGTTGTCACCACTGGA
>PyCLB1b
GATCCAAAGAACACTCCCATCATTGTCAGCTGGATGATTGCCCAGGTAAAGTTTGGCTCTGATTCATTCACTCCCACCCACATGGACGTATTGTTTTGCTGAAATTTTGATGTGGGTGTTTGTGAAGGAGTATTACTTAAGATTAATATATAAATGCTACTTGTGGGATGTCACAACATTCTTTTTCATTCATTTTCAGTCTCAAATCCCA----AATAACCAGCTCTTCTTTCCCAGGTTGTCACCACTGGA
>PyCLB2a
GATCCAAAGAACACTCCCATCATTGTCAGCTGGATGATTGCCCAGGTAAAGTTTGGCTCTGATTCATTCACTCCCACCCACATGGACGTTTTGTTTTGCTGAAATTTTGATGTGGGTGTTTGTGAAGGAGTATTACTCAACATTATG--ATAAATGCTACTTGTGGGATGTCACAACATTCTTTTTCATTCATTTTCAGTCTCAAATCCCA----AATAACCAGCTCTTCTTTCCCAGGTTGTCACCACTGGA
>PyCLB2b
GATCCAAAGAACACTCCCATCATTGTCAGCTGGATGATTGCCCAGGTAAAGTTTGGCTCTGATTCATTCACTCCCACCCACATGGACGTTTTGTTTTGCTGAAATTTTGATGTGGGTGTTTGTGAAGGAGTATTACTCAACATTATG--ATAAATGCTACTTGTGGGATGTCACAACATTCTTTTTCATTCATTTTCAGTCTCAAATCCCA----AATAACCAGCTCTTCTTTCCCAGGTTGTCACCACTGGA
>PyCLB3a
GATCCAAAGAACACTCCCATCATTGTCAGCTGGATGATTGCCCAGGTAAAGTTTGGCTCTGATTCATTCACTCCCACCCACATGGACGTATTGTTTTGCTGAAATTTTGATGTGGGTGTTTGTGAAGGAGTATTACTTAAGATTAATATATAAATGCTACTTGTGGGATGTCACAACATTCTTTTTCATTCATTTTCAGTCTCAAATCCCA----AATAACCAGCTCTTCTTTCCCAGGTTGTCACCACTGGA
>PyCLB3b
GATCCAAAGAACACTCCCATCATTGTCAGCTGGATGATTGCCCAGGTAAAGTTTGGCTCTGATTCATTCACTCCCACCCACATGGACGTTTTGTTTTGCTGAAATTTTGATGTGGGTGTTTGTGAAGGAGTATTACTCAACATTATG--ATAAATGCTACTTGTGGGATGTCACAACATTCTTTTTCATTCATTTTCAGTCTCAAATCCCA----AATAACCAGCTCTTCTTTCCCAGGTTGTCACCACTGGA
>PyPI4a
GATCCAAAGAACACTCCCATCATTGTCAGCTGGATGATTGCCCAGGTAAAGTTTGGCTCTGATTCATTCACTCCCACCCACATGGACGTTTTGTTTTGCTGAAATTTTGATGTGGGTGTTTGTGAAGGAGTATTACTCAACATTATG--ATAAATGCTACTTGTGGGATGTCACAACATTCTTTTTCATTCATTTTCAGTCTCAAATCCCA----AATAACCAGCTCTTCTTTCCCAGGTTGTCACCACTGGA
>PyPI4b
GATCCAAAGAACACTCCCATCATTGTCAGCTGGATGATTGCCCAGGTAAAGTTTGGCTCTGATTCATTCACTCCCACCCACATGGACGTTTTGTTTTGCTGAAATTTTGATGTGGGTGTTTGTGAAGGAGTATTACTCAACATTATG--ATAAATGCTACTTGTGGGATGTCACAACATTCTTTTTCATTCATTTTCAGTCTCAAATCCCA----AATAACCAGCTCTTCTTTCCCAGGTTGTCACCACTGGA
>PyPI30a
GATCCAAAGAACACTCCCATCATTGTCAGCTGGATGATTGCCCAGGTAAAGTTTGGCTCTGATTCATTCACTCCCACCCACATGGACGTATTGTTTTGCTGAAATTTTGATGTGGGTGTTTGTGAAGGAGTATTACTCAAGATTAATATATAAATGCTACTTGTGGGATGTCACAACATTCTTTTTCATTCATTTTCAGTCTCAAATCCCA----AATAACCAGCTCTTCTTTCCCAGGTTGTCACCACTGGA
>PyPI30b
GATCCAAAGAACACTCCCATCATTGTCAGCTGGATGATTGCCCAGGTAAAGTTTGGCTCTGATTCATTCACTCCCACCCACATGGACGTATTGTTTTGCTGAAATTTTGATGTGGGTGTTTGTGAAGGAGAT---CTCAAGATTAATATATAAATGCTACTTGTGGGATGTCACAACATTCTTTTTCATTCATTTTCAGTCTCAAATCCCA----AATAACCAGCTCTTCTTTCCCAGGTTGTCACCACTGGA
>PyPI34a
GATCCAAAGAACACTCCCATCATTGTCAGCTGGATGATTGCCCAGGTAAAGTTTGGCTCTGATTCATTCACTCCCACCCACATGGACGTATTGTTTTGCTGAAATTTTGATGTGGGTGTTTGTGAAGGAGTATTACTCAAGATTAATATATAAATGCTACTTGTGGGATGTCACAACATTCTTTTTCATTCATTTTCAGTCTCAAATCCCA----AATAACCAGCTCTTCTTTCCCAGGTTGTCACCACTGGA
>PyPI34b
GATCCAAAGAACACTCCCATCATTGTCAGCTGGATGATTGCCCAGGTAAAGTTTGGCTCTGATTCATTCACTCCCACCCACATGGACGTTTTGTTTTGCTGAAATTTTGATGTGGGTGTTTGTGAAGGAGTATTACTCAACATTATG--ATAAATGCTACTTGTGGGATGTCACAACATTCTTTTTCATTCATTTTCAGTCTCAAATCCCA----AATAACCAGCTCTTCTTTCCCAGGTTGTCACCACTGGA
>PyTG14a
GATCCAAAGAACACTCCCATCATTGTCAGCTGGATGATTGCCCAGGTAAAGTTTGGCTCTGATTCATTCACTCCCACCCACATGGACGTATTGTTTTGCTGAAATTTTGATGTGGGTGTTTGTGAAGGAGTATTACTTAAGATTAATATATAAATGCTACTTGTGGGATGTCACAACATTCTTTTTCATTCATTTTCAGTCTCAAATCCCA----AATAACCAGCTCTTCTTTCCCAGGTTGTCACCACTGGA
>PyTG14b
GATCCAAAGAACACTCCCATCATTGTCAGCTGGATGATTGCCCAGGTAAAGTTTGGCTCTGATTCATTCACTCCCACCCACATGGACGTTTTGTTTTGCTGAAATTTTGATGTGGGTGTTTGTGAAGGAGTATTACTCAACATTATG--ATAAATGCTACTTGTGGGATGTCACA---TTCTTTTTCATTCATTTTCAGTCTCAAATCCCA----AATAACCAGCTCTTCTTTCCCAGGTTGTCACCACTGGA
>PyTG19a
GATCCAAAGAACACTCCCATCATTGTCAGCTGGATGATTGCCCAGGTAAAGTTTGGCTCTGATTCATTCACTCCCACCCACATGGACGTTTTGTTTTGCTGAAATTTTGATGTGGGTGTTTGTGAAGGAGTATTACTTAAGATTAATATATAAATGCTACTTGTGGGATGTCACAACATTCTTTTTCATTCATTTTCAGTCTCAAATCCCA----AATAACCAGCTCTTCTTTCCCAGGTTGTCACCACTGGA
>PyTG19b
GATCCAAAGAACACTCCCATCATTGTCAGCTGGATGATTGCCCAGGTAAAGTTTGGCTCTGATTCATTCACTCCCACCCACATGGACGTTTTGTTTTGCTGAAATTTTGATGTGGGTGTTTGTGAAGGAGTATTACTCAACATTATG--ATAAATGCTACTTGTGGGATGTCACA---TTCTTTTTCATTCATTTTCAGTCTCAAATCCCA----AATAACCAGCTCTTCTTTCCCAGGTTGTCACCACTGGA
>PyBR2a
GATCCAAAGAACACTCCCATCATTGTCAGCTGGATGATTGCCCAGGTAAAGTTTGGCTCTGATTCATTCACTCCCACCCACATGGACGTTTTGTTTTGCTGAAATTTTGATGTGGGTGTTTGTGAAGGAGTATTACTCAACATTATG--ATAAATGCTACTTGTGGGATGTCACAACATTCTTTTTCATTCATTTTCAGTCTCAAATCCCA----AATAACCAGCTCTTCTTTCCCAGGTTGTCACCACTGGA
>PyBR2b
GATCCAAAGAACACTCCCATCATTGTCAGCTGGATGATTGCCCAGGTAAAGTTTGGCTCTGATTCATTCACTCCCACCCACATGGACGTTTTGTTTTGCTGAAATTTTGATGTGGGTGTTTGTGAAGGAGTATTACTCAACATTATG--ATAAATGCTACTTGTGGGATGTCACAACATTCTTTTTCATTCATTTTCAGTCTCAAATCCCA----AATAACCAGCTCTTCTTTCCCAGGTTGTCACCACTGGA
>PyBR3a
GATCCAAAGAACACTCCCATCATTGTCAGCTGGATGATTGCCCAGGTAAAGTTTGGCTCTGATTCATTCACTCCCACCCACATGGACGTTTTGTTTTGCTGAAATTTTGATGTGGGTGTTTGTGAAGGAGTATTACTCAACATTATG--ATAAATGCTACTTGTGGGATGTCACAACATTCTTTTTCATTCATTTTCAGTCTCAAATCCCA----AATAACCAGCTCTTCTTTCCCAGGTTGTCACCACTGGA
>PyBR3b
GATCCAAAGAACACTCCCATCATTGTCAGCTGGATGATTGCCCAGGTAAAGTTTGGCTCTGATTCATTCACTCCCACCCACATGGACGTTTTGTTTTGCTGAAATTTTGATGTGGGTGTTTGTGAAGGAGTATTACTCAACATTATG--ATAAATGCTACTTGTGGGATGTCACAACATTCTTTTTCATTCATTTTCAGTCTCAAATCCCA----AATAACCAGCTCTTCTTTCCCAGGTTGTCACCACTGGA
>PyBR4a
GATCCAAAGAACACTCCCATCATTGTCAGCTGGATGATTGCCCAGGTAAAGTTTGGCTCTGATTCATTCACTCCCACCCACATGGACGTTTTGTTTTGCTGAAATTTTGATGTGGGTGTTTGTGAAGGAGTATTACTCAACATTATG--ATAAATGCTACTTGTGGGATGTCACAACATTCTTTTTCATTCATTTTCAGTCTCAAATCCCA----AATAACCAGCTCTTCTTTCCCAGGTTGTCACCACTGGA
>PyBR4b
GATCCAAAGAACACTCCCATCATTGTCAGCTGGATGATTGCCCAGGTAAAGTTTGGCTCTGATTCATTCACTCCCACCCACATGGACGTTTTGTTTTGCTGAAATTTTGATGTGGGTGTTTGTGAAGGAGTATTACTCAACATTATG--ATAAATGCTACTTGTGGGATGTCACAACATTCTTTTTCATTCATTTTCAGTCTCAAATCCCA----AATAACCAGCTCTTCTTTCCCAGGTTGTCACCACTGGA
>PyBR5a
GATCCAAAGAACACTCCCATCATTGTCAGCTGGATGATTGCCCAGGTAAAGTTTGGCTCGGATTCATTCACTCCCACCCACATGGACGTATTGTTTTGCTGAAATTTTGATGTGGGTGTTTGTGAAGGAGTATTACTTAAGATTAATATATAAATGCTACTTGTGGGATGTCACAACATTCTTTTTCATTCATTTTCAGTCTCAAATCCCA----AATAACCAGCTCTTCTTTCCCAGGTTGTCACCACTGGA
>PyBR5b
GATCCAAAGAACACTCCCATCATTGTCAGCTGGATGATTGCCCAGGTAAAGTTTGGCTCTGATTCATTCACTCCCACCCACATGGACGTATTGTTTTGCTGAAATTTTGATGTGGGTGTTTGTGAAGGAGTATTACTTAAGATTAATATATAAATGCTACTTGTGGGATGTCACAACATTCTTTTTCATTCATTTTCAGTCTCAAATCCCA----AATAACCAGCTCTTCTTTCCCAGGTTGTCACCACTGGA
>PyBR7a
GATCCAAAGAACACTCCCATCATTGTCAGCTGGATGATTGCCCAGGTAAAGTTTGGCTCTGATTCATTCACTCCCACCCACATGGACGTATTGTTTTGCTGAAATTTTGATGTGGGTGTTTGTGAGGGAGTATTACTTAAGATTAATATATAAATGCTACTTGTGGGATGTCACAACATTCTTTTTCATTCATTTTCAGTCTCAAATCCCA----AATAACCAGCTCTTCTTTCCCAGGTTGTCACCACTGGA
>PyBR7b
GATCCAAAGAACACTCCCATCATTGTCAGCTGGATGATTGCCCAGGTAAAGTTTGGCTCGGATTCATTCACTCCCACCCACATGGACGTATTGTTTTGCTGAAATTTTGATGTGGGTGTTTGTGAAGGAGTATTACTTAAGATTAATATATAAATGCTACTTGTGGGATGTCACAACATTCTTTTTCATTCATTTTCAGTCTCAAATCCCA----AATAACCAGCTCTTCTTTCCCAGGTTGTCACCACTGGA
>PyTH1a
GATCCAAAGAACACTCCCATCATTGTCAGCTGGATGATTGCCCAGGTAAAGTTTGGCTCTGATTCATTCACTCCCACCCACATGGACGTATTGTTTTGCTGAAATTTTGATGTGGGTGTTTGTGAAGGAGAT---CTCAAGATTAATATATAAATGCTACTTGTGGGATGTCACAACATTCTTTTTCATTCATTTTCAGTCTCAAATCCCA----AATAACCAGCTCTTCTTTCCCAGGTTGTCACCACTGGA
>PyTH1b
GATCCAAAGAACACTCCCATCATTGTCAGCTGGATGATTGCCCAGGTAAAGTTTGGCTCTGATTCATTCACTCCCACCCACATGGACGTATTGTTTTGCTGAAATTTTGATGTGGGTGTTTGTGAAGGAGAT---CTCAAGATTAATATATAAATGCTACTTGTGGGATGTCACAACATTCTTTTTCATTCATTTTCAGTCTCAAATCCCA----AATAACCAGCTCTTCTTTCCCAGGTTGTCACCACTGGA
>PyTH6a
GATCCAAAGAACACTCCCATCATTGTCAGCTGGATGATTGCCCAGGTAAAGTTTGGCTCTGATTCATTCACTCCCACCCACATGGACGTATTGTTTTGCTGAAATTTTGATGTGGGTGTTTGTGAAGGAGTATTACTCAAGATTAATATATAAATGCTACTTGTGGGATGTCACAACATTCTTTTTCATTCATTTTCAGTCTCAAATCCCA----AATAACCAGCTCTTCTTTCCCAGGTTGTCACCACTGGA
>PyTH6b
GATCCAAAGAACACTCCCATCATTGTCAGCTGGATGATTGCCCAGGTAAAGTTTGGCTCTGATTCATTCACTCCCACCCACATGGACGTATTGTTTTGCTGAAATTTT-ATGTGGGTGTTTGTGAAGGAGTATTACTCAAGATTATG--ATAAATGCTACTTGTGGGATGTCACAACATTCTTTTTCATTCATTTTCAGTCTCAAATCCCA----AATAACCAGCTCTTCTTTCCCAGGTTGTCACCACTGGA
>PyTH8a
GATCCAAAGAACACTCCCATCATTGTCAGCTGGATGATTGCCCAGGTAAAGTTTGGCTCTGATTCATTCACTCCCACCCACATGGACGTATTGTTTTGCTGAAATTTTGATGTGGGTGTTTGTGAAGGAGTATTACTCAAGATTAATATATAAATGCTACTTGTGGGATGTCACAACATTCTTTTTCATTCATTTTCAGTCTCAAATCCCA----AATAACCAGCTCTTCTTTCCCAGGTTGTCACCACTGGA
>PyTH8b
GATCCAAAGAACACTCCCATCATTGTCAGCTGGATGATTGCCCAGGTAAAGTTTGGCTCTGATTCATTCACTCCCACCCACATGGACGTATTGTTTTGCTGAAATTTTGATGTGGGTGTTTGTGAAGGAGTATTACTCAAGATTAATATATAAATGCTACTTGTGGGATGTCACAACATTCTTTTTCATTCATTTTCAGTCTCAAATCCCA----AATAACCAGCTCTTCTTTCCCAGGTTGTCACCACTGGA
>PyCR16a
GATCCAAAGAACACTCCCATCATTGTCAGCTGGATGATTGCCCAGGTAAAGTTTGGCTCTGATTCATTCACTCCCACCCACATGGACGTATTGTTTTGCTGAAATTTTGATGTGGGTGTTTGTGAAGGAGTATTACTCAAGATTAATATATAAATGCTACTTGTGGGATGTCACAACATTCTTTTTCATTCATTTTCAGTCTCAAATCCCA----AATAACCAGCTCTTCTTTCCCAGGTTGTCACCACTGGA
>PyCR16b
GATCCAAAGAACACTCCCATCATTGTCAGCTGGATGATTGCCCAGGTAAGGTTTGGCTCTGATTCATTCACTCCCACCCACATGGACGTATTGTTTTGCTGAAATTTTGATGTGGGTGTTTGTGAAGGAGTATTACTCAAGATTAATATATAAATGCTACTTGTGGGATGTCACAACATTCTTTTTCATTCATTTTCAGTCTCAAATCCCA----AATAACCAGCTCTTCTTTCCCAGGTTGTCACCACTGGA
>PyCR32a
GATCCAAAGAACACTCCCATCATTGTCAGCTGGATGATTGCCCAGGTAAAGTTTGGCTCTGATTCATTCACTCCCACCCACATGGACGTATTGTTTTGCTGAAATTTTGATGTGGGTGTTTGTGAAGGAGTATTACTCAAGATTAATATATAAATGCTACTTGTGGGATGTCACAACATTCTTTTTCATTCATTTTCAGTCTCAAATCCCA----AATAACCAGCTCTTCTTTCCCAGGTTGTCACCACTGGA
>PyCR32b
GATCCAAAGAACACTCCCATCATTGTCAGCTGGATGATTGCCCAGGTAAAGTTTGGCTCTGATTCATTCACTCCCACCCACATGGACGTATTGTTTTGCTGAAATTTTGATGTGGGTGTTTGTGAAGGAGTATTACTCAAGATTAATATATAAATGCTACTTGTGGGATGTCACAACATTCTTTTTCATTCATTTTCAGTCTCAAATCCCA----AATAACCAGCTCTTCTTTCCCAGGTTGTCACCACTGGA
>PyTG1a
GATCCAAAGAACACTCCCATCATTGTCAGCTGGATGATTGCCCAGGTAAAGTTTGGCTCTGATTCATTCACTCCCACCCACATGGACGTTTTGTTTTGCTGAAATTTTGATGTGGGTGTTTGTGAAGGAGTATTACTCAACATTATG--ATAAATGCTACTTGTGGGATGTCACA---TTCTTTTTCATTCATTTTCAGTCTCAAATCCCA----AATAACCAGCTCTTCTTTCCCAGGTTGTCACCACTGGA
>PyTG1b
GATCCAAAGAACACTCCCATCATTGTCAGCTGGATGATTGCCCAGGTAAAGTTTGGCTCTGATTCATTCACTCCCACCCACATGGACGTTTTGTTTTGCTGAAATTTTGATGTGGGTGTTTGTGAAGGAGTATTACTCAACATTATG--ATAAATGCTACTTGTGGGATGTCACA---TTCTTTTTCATTCATTTTCAGTCTCAAATCCCA----AATAACCAGCTCTTCTTTCCCAGGTTGTCACCACTGGA
>PyTG22a
GATCCAAAGAACACTCCCATCATTGTCAGCTGGATGATTGCCCAGGTAAAGTTTGGCTCTGATTCATTCACTCCCACCCACATGGACGTATTGTTTTGCTGAAATTTTGATGTGGGTGTTTGTGAAGGAGTATTACTTAAGATTAATATATAAATGCTACTTGTGGGATGTCACAACATTCTTTTTCATTCATTTTCAGTCTCAAATCCCA----AATAACCAGCTCTTCTTTCCCAGGTTGTCACCACTGGA
>PyTG22b
GATCCAAAGAACACTCCCATCATTGTCAGCTGGATGATTGCCCAGGTAAAGTTTGGCTCTGATTCATTCACTCCCACCCACATGGACGTATTGTTTTGCTGAAATTTTGATGTGGGTGTTTGTGAAGGAGTATTACTTAAGATTAATATATAAATGCTACTTGTGGGATGTCACAACATTCTTTTTCATTCATTTTCAGTCTCAAATCCCA----AATAACCAGCTCTTCTTTCCCAGGTTGTCACCACTGGA
>PyTG36a
GATCCAAAGAACACTCCCATCATTGTCAGCTGGATGATTGCCCAGGTAAAGTTTGGCTCTGATTCATTCACTCCCACCCACATGGACGTTTTGTTTTGCTGAAATTTTGATGTGGGTGTTTGTGAAGGAGTATTACTCAACATTATG--ATAAATGCTACTTGTGGGATGTCACA---TTCTTTTTCATTCATTTTCAGTCTCAAATCCCA----AATAACCAGCTCTTCTTTCCCAGGTTGTCACCACTGGA
>PyTG36b
GATCCAAAGAACACTCCCATCATTGTCAGCTGGATGATTGCCCAGGTAAAGTTTGGCTCTGATTCATTCACTCCCACCCACATGGACGTTTTGTTTTGCTGAAATTTTGATGTGGGTGTTTGTGAAGGAGTATTACTCAACATTATG--ATAAATGCTACTTGTGGGATGTCACA---TTCTTTTTCATTCATTTTCAGTCTCAAATCCCA----AATAACCAGCTCTTCTTTCCCAGGTTGTCACCACTGGA
>PyPAB2a
GATCCAAAGAACACTCCCATCATTGTCAGCTGGATGATTGCCCAGGTAAAGTTTGGCTCTGATTCATTCACTCCCACCCACATGGACGTATTGTTTTGCTGAAATTTTGATGTGGGTGTTTGTGAAGGAGTATTACTCAAGATTAATATATAAATGCTACTTGTGGGATGTCACAACATTCTTTTTCATTCATTTTCAGTCTCAAATCCCA----AATAACCAGCTCTTCTTTCCCAGGTTGTCACCACTGGA
>PyPAB2b
GATCCAAAGAACACTCCCATCATTGTCAGCTGGATGATTGCCCAGGTAAAGTTTGGCTCTGATTCATTCACTCCCACCCACATGGACGTATTGTTTTGCTGAAATTTTGATGTGGGTGTTTGTGAAGGAGTATTACTCAAGATTAATATATAAATGCTACTTGTGGGATGTCACAACATTCTTTTTCATTCATTTTCAGTCTCAAATCCCA----AATAACCAGCTCTTCTTTCCCAGGTTGTCACCACTGGA
>PyPAB3a
GATCCAAAGAACACTCCCATCATTGTCAGCTGGATGATTGCCCAGGTAAAGTTTGGCTCTGATTCATTCACTCCCACCCACATGGACGTTTTGTTTTGCTGAAATTTTGATGTGGGTGTTTGTGAAGGAGTATTACTCAACATTATG--ATAAATGCTACTTGTGGGATGTCACAACATTCTTTTTCATTCATTTTCAGTCTCAAATCCCA----AATAACCAGCTCTTCTTTCCCAGGTTGTCACCACTGGA
>PyPAB3b
GATCCAAAGAACACTCCCATCATTGTCAGCTGGATGATTGCCCAGGTAAAGTTTGGCTCTGATTCATTCACTCCCACCCACATGGACGTTTTGTTTTGCTGAAATTTTGATGTGGGTGTTTGTGAAGGAGTATTACTCAACATTATG--ATAAATGCTACTTGTGGGATGTCACAACATTCTTTTTCATTCATTTTCAGTCTCAAATCCCA----AATAACCAGCTCTTCTTTCCCAGGTTGTCACCACTGGA
>PAB4a
GATCCAAAGAACACTCCCATCATTGTCAGCTGGATGATTGCCCAGGTAAAGTTTGGCTCTGATTCATTCACTCCCACCCACATGGACGTATTGTTTTGCTGAAATTTTGATGTGGGTGTTTGTGAAGGAGTATTACTCAAGATTAATATATAAATGCTACTTGTGGGATGTCACAACATTCTTTTTCATTCATTTTCAGTCTCAAATCCCA----AATAACCAGCTCTTCTTTCCCAGGTTGTCACCACTGGA
>PAB4b
GATCCAAAGAACACTCCCATCATTGTCAGCTGGATGATTGCCCAGGTAAAGTTTGGCTCTGATTCATTCACTCCCACCCACATGGACGTTTTGTTTTGCTGAAATTTTGATGTGGGTGTTTGTGAAGGAGTATTACTCAACATTATG--ATAAATGCTACTTGTGGGATGTCACAACATTCTTTTTCATTCATTTTCAGTCTCAAATCCCA----AATAACCAGCTCTTCTTTCCCAGGTTGTCACCACTGGA
>PAB5a
GATCCAAAGAACACTCCCATCATTGTCAGCTGGATGATTGCCCAGGTAAAGTTTGGCTCTGATTCATTCACTCCCACCCACATGGACGTATTGTTTTGCTGAAATTTTGATGTGGGTGTTTGTGAAGGAGTATTACTCAAGATTAATATATAAATGCTACTTGTGGGATGTCACAACATTCTTTTTCATTCATTTTCAGTCTCAAATCCCA----AATAACCAGCTCTTCTTTCCCAGGTTGTCACCACTGGA
>PAB5b
GATCCAAAGAACACTCCCATCATTGTCAGCTGGATGATTGCCCAGGTAAAGTTTGGCTCTGATTCATTCACTCCCACCCACATGGACGTTTTGTTTTGCTGAAATTTTGATGTGGGTGTTTGTGAAGGAGTATTACTCAACATTATG--ATAAATGCTACTTGTGGGATGTCACAACATTCTTTTTCATTCATTTTCAGTCTCAAATCCCA----AATAACCAGCTCTTCTTTCCCAGGTTGTCACCACTGGA
>PAB6a
GATCCAAAGAACACTCCCATCATTGTCAGCTGGATGATTGCCCAGGTAAAGTTTGGCTCTGATTCATTCACTCCCACCCACATGGACGTATTGTTTTGCTGAAATTTTGATGTGGGTGTTTGTGAAGGAGTATTACTCAAGATTAATATATAAATGCTACTTGTGGGATGTCACAACATTCTTTTTCATTCATTTTCAGTCTCAAATCCCA----AATAACCAGCTCTTCTTTCCCAGGTTGTCACCACTGGA
>PAB6b
GATCCAAAGAACACTCCCATCATTGTCAGCTGGATGATTGCCCAGGTAAAGTTTGGCTCTGATTCATTCACTCCCACCCACATGGACGTTTTGTTTTGCTGAAATTTTGATGTGGGTGTTTGTGAAGGAGTATTACTCAACATTATG--ATAAATGCTACTTGTGGGATGTCACAACATTCTTTTTCATTCATTTTCAGTCTCAAATCCCA----AATAACCAGCTCTTCTTTCCCAGGTTGTCACCACTGGA
>PAB9a
GATCCAAAGAACACTCCCATCATTGTCAGCTGGATGATTGCCCAGGTAAAGTTTGGCTCTGATTCATTCACTCCCACCCACATGGACGTTTTGTTTTGCTGAAATTTTGATGTGGGTGTTTGTGAAGGAGTATTACTCAACATTATG--ATAAATGCTACTTGTGGGATGTCACAACATTCTTTTTCATTCATTTTCAGTCTCAAATCCCA----AATAACCAGCTCTTCTTTCCCAGGTTGTCACCACTGGA
>PAB9b
GATCCAAAGAACACTCCCATCATTGTCAGCTGGATGATTGCCCAGGTAAAGTTTGGCTCTGATTCATTCACTCCCACCCACATGGACGTTTTGTTTTGCTGAAATTTTGATGTGGGTGTTTGTGAAGGAGTATTACTCAACATTATG--ATAAATGCTACTTGTGGGATGTCACAACATTCTTTTTCATTCATTTTCAGTCTCAAATCCCA----AATAACCAGCTCTTCTTTCCCAGGTTGTCACCACTGGA
>PAB10a
GATCCAAAGAACACTCCCATCATTGTCAGCTGGATGATTGCCCAGGTAAAGTTTGGCTCTGATTCATTCACTCCCACCCACATGGACGTATTGTTTTGCTGAAATTTTGATGTGGGTGTTTGTGAAGGAGTATTACTCAAGATTAATATATAAATGCTACTTGTGGGATGTCACAACATTCTTTTTCATTCATTTTCAGTCTCAAATCCCA----AATAACCAGCTCTTCTTTCCCAGGTTGTCACCACTGGA
>PAB10b
GATCCAAAGAACACTCCCATCATTGTCAGCTGGATGATTGCCCAGGTAAAGTTTGGCTCTGATTCATTCACTCCCACCCACATGGACGTTTTGTTTTGCTGAAATTTTGATGTGGGTGTTTGTGAAGGAGTATTACTCAACATTATG--ATAAATGCTACTTGTGGGATGTCACAACATTCTTTTTCATTCATTTTCAGTCTCAAATCCCA----AATAACCAGCTCTTCTTTCCCAGGTTGTCACCACTGGA
>PAB11a
GATCCAAAGAACACTCCCATCATTGTCAGCTGGATGATTGCCCAGGTAAAGTTTGGCTCTGATTCATTCACTCCCACCCACATGGACGTATTGTTTTGCTGAAATTTTGATGTGGGTGTTTGTGAAGGAGTATTACTCGAGATTAaTATATAAATGCTACTTGTGGGATGTCACAACATTCTTTTTCATTCATTTTCAGTCTCAAATCCCA----AATAACCAGCTCTTCTTTCCCAGGTTGTCACCACTGGA
>PAB11b
GATCCAAAGAACACTCCCATCATTGTCAGCTGGATGATTGCCCAGGTAAAGTTTGGCTCTGATTCATTCACTCCCACCCACATGGACGTTTTGTTTTGCTGAAATTTTGATGTGGGTGTTTGTGAAGGAGTATTACTCaACATTAtg--ATAAATGCTACTTGTGGGATGTCACAACATTCTTTTTCATTCATTTTCAGTCTCAAATCCCA----AATAACCAGCTCTTCTTTCCCAGGTTGTCACCACTGGA
>SAHB1a
GATCCAAAGAACACTCCCATCATTGTCAGCTGGATGATTGCCCAGGTAAAGTTTGGCTCTGATTCATTCACTCCCACCCACATGGACGTATTGTTTTGCTGAAATTTTGATGTGGGTGTTTGTGAAGGAGTATTACTTAAGATTAATATATAAATGCTACTTGTGGGATGTCACAACATTCTTTTTCATTCATTTTCAGTCTCAAATCCCA----AATAACCAGCTCTTCTTTCCCAGGTTGTCACCACTGGA
>SAHB1b
GATCCAAAGAACACTCCCATCATTGTCAGCTGGATGATTGCCCAGGTAAAGTTTGGCTCTGATTCATTCACTCCCACCCACATGGACGTATTGTTTTGCTGAAATTTTGATGTGGGTGTTTGTGAAGGAGTATTACTTAAGATTAATATATAAATGCTACTTGTGGGATGTCACAACATTCTTTTTCATTCATTTTCAGTCTCAAATCCCA----AATAACCAGCTCTTCTTTCCCAGGTTGTCACCACTGGA
>SAHB2a
GATCCAAAGAACACTCCCATCATTGTCAGCTGGATGATTGCCCAGGTAAAGTTTGGCTCTGATTCATTCACTCCCACCCACATGGACGTATTGTTTTGCTGAAATTTTGATGTGGGTGTTTGTGAAGGAGTATTACTTAAGATTAATATATAAATGCTACTTGTGGGATGTCACAACATTCTTTTTCATTCATTTTCAGTCTCAAATCCCA----AATAACCAGCTCTTCTTTCCCAGGTTGTCACCACTGGA
>SAHB2b
GATCCAAAGAACACTCCCATCATTGTCAGCTGGATGATTGCCCAGGTAAAGTTTGGCTCTGATTCATTCACTCCCACCCACATGGACGTATTGTTTTGCTGAAATTTTGATGTGGGTGTTTGTGAAGGAGTATTACTTAAGATTAATATATAAATGCTACTTGTGGGATGTCACAACATTCTTTTTCATTCATTTTCAGTCTCAAATCCCA----AATAACCAGCTCTTCTTTCCCAGGTTGTCACCACTGGA
>SAHB3a
GATCCAAAGAACACTCCCATCATTGTCAGCTGGATGATTGCCCAGGTAAAGTTTGGCTCTGATTCATTCACTCCCACCCACATGGACGTATTGTTTTGCTGAAATTTTGATGTGGGTGTTTGTGAAGGAGTATTACTTAAGATTAATATATAAATGCTACTTGTGGGATGTCACAACATTCTTTTTCATTCATTTTCAGTCTCAAATCCCA----AATAACCAGCTCTTCTTTCCCAGGTTGTCACCACTGGA
>SAHB3b
GATCCAAAGAACACTCCCATCATTGTCAGCTGGATGATTGCCCAGGTAAAGTTTGGCTCTGATTCATTCACTCCCACCCACATGGACGTATTGTTTTGCTGAAATTTTGATGTGGGTGTTTGTGAAGGAGTATTACTTAAGATTAATATATAAATGCTACTTGTGGGATGTCACAACATTCTTTTTCATTCATTTTCAGTCTCAAATCCCA----AATAACCAGCTCTTCTTTCCCAGGTTGTCACCACTGGA
>GLG4a
GATCCAAAGAACACTCCCATCATTGTCAGCTGGATGATTGCCCAGGTAAAGTTTGGCTCTGATTCATTCACTCCCACCCACATGGACGTATTGTTTTGCTGAAATTTTGATGTGGGTGTTTGTGAAGGAGTATTACTTAAGATTAATATATAAATGCTACTTGTGGGATGTCACAACATTCTTTTTCATTCATTTTCAGTCTCAAATCCCA----AATAACCAGCTCTTCTTTCCCAGGTTGTCACCACTGGA
>GLG4b
GATCCAAAGAACACTCCCATCATTGTCAGCTGGATGATTGCCCAGGTAAAGTTTGGCTCTGATTCATTCACTCCCACCCACATGGACGTATTGTTTTGCTGAAATTTTGATGTGGGTGTTTGTGAAGGAGTATTACTTAAGATTAATATATAAATGCTACTTGTGGGATGTCACAACATTCTTTTTCATTCATTTTCAGTCTCAAATCCCA----AATAACCAGCTCTTCTTTCCCAGGTTGTCACCACTGGA
>GLG5a
GATCCAAAGAACACTCCCATCATTGTCAGCTGGATGATTGCCCAGGTAAGGTTTGGCTCTGATTCATTCACTCCCACCCACATGGACGTTTTGTTTTGCTGAAATTTTGATGTGGGTGTTTGTGAAGGAGTATTACTCAACATTAtg--ATAAATGCTACTTGTGGGATGTCACAACATTCTTTTTCATTCATTTTCAGTCTCAAATCCCA----AATAACCAGCTCTTCTTTCCCAGGTTGtCACCACtGGA
>GLG5b
GATCCAAAGAACACTCCCATCATTGTCAGCTGGATGATTGCCCAGGTAAAGtTTGGCTCTGATTCATTCACTCCCACCCACATGGACGTATTGTTTTGCTGAAATTTTGATGTGGGTGTTTGTGAAGGAGTATTACTtAAGATTAaTATATAAATGCTACTTGTGGGATGTCACAACATTCTTTTTCATTCATTTTCAGTCTCAAATCCCA----AATAACCAGCTCTTCTTTCCCAGGTTGtCACCACtGGA
>GLG6a
GATCCAAAGAACACTCCCATCATTGTCAGCTGGATGATTGCCCAGGTAAGGTTTGGCTCTGATTCATTCACTCCCACCCACATGGACGTTTTGTTTTGCTGAAATTTTGATGTGGGTGTTTGTGAAGGAGTATTACTCAACATTAtg--ATAAATGCTACTTGTGGGATGTCACAACATTCTTTTTCATTCATTTTCAGTCTCAAATCCCA----AATAACCAGCTCTTCTTTCCCAGGTTGtCACCACtGGA
>GLG6b
GATCCAAAGAACACTCCCATCATTGTCAGCTGGATGATTGCCCAGGTAAAGtTTGGCTCTGATTCATTCACTCCCACCCACATGGACGTATTGTTTTGCTGAAATTTTGATGTGGGTGTTTGTGAAGGAGTATTACTtAAGATTAaTATATAAATGCTACTTGTGGGATGTCACAACATTCTTTTTCATTCATTTTCAGTCTCAAATCCCA----AATAACCAGCTCTTCTTTCCCAGGTTGtCACCACtGGA
>GLG10a
GATCCAAAGAACACTCCCATCATTGTCAGCTGGATGATTGCCCAGGTAAGGTTTGGCTCTGATTCATTCACTCCCACCCACATGGACGTTTTGTTTTGCTGAAATTTTGATGTGGGTGTTTGTGAAGGAGTATTACTCAACATTAtg--ATAAATGCTACTTGTGGGATGTCACAACATTCTTTTTCATTCATTTTCAGTCTCAAATCCCA----AATAACCAGCTCTTCTTTCCCAGGTTGtCACCACtGGA
>GLG10b
GATCCAAAGAACACTCCCATCATTGTCAGCTGGATGATTGCCCAGGTAAAGtTTGGCTCTGATTCATTCACTCCCACCCACATGGACGTATTGTTTTGCTGAAATTTTGATGTGGGTGTTTGTGAAGGAGTATTACTtAAGATTAaTATATAAATGCTACTTGTGGGATGTCACAACATTCTTTTTCATTCATTTTCAGTCTCAAATCCCA----AATAACCAGCTCTTCTTTCCCAGGTTGtCACCACtGGA
>PWP1bottlea
GATCCAAAGAACACTCCCATCATTGTCAGCTGGATGATTGCCCAGGTAAGGTTTGGCTCTGATTCATTCACTCCCACCCACATGGACGTTTTGTTTTGCTGAAATTTTGATGTGGGTGTTTGTGAAGGAGTATTACTCAACATTATG--ATAAATGCTACTTGTGGGATGTCACAACATTCTTTTTCATTCATTTTCAGTCTCAAATCCCA----AATAACCAGCTCTTCTTTCCCAGGTTGTCACCACTGGA
>PWP1bottleb
GATCCAAAGAACACTCCCATCATTGTCAGCTGGATGATTGCCCAGGTAAAGTTTGGCTCTGATTCATTCACTCCCACCCACATGGACGTTTTGTTTTGCTGAAATTTTGATGTGGGTGTTTGTGAAGGAGTATTACTCAACATTATG--ATAAATGCTACTTGTGGGATGTCACAACATTCTTTTTCATTCATTTTCAGTCTCAAATCCCA----AATAACCAGCTCTTCTTTCCCAGGTTGTCACCACTGGA
>PWP1tubea
GATCCAAAGAACACTCCCATCATTGTCAGCTGGATGATTGCCCAGGTAAAGTTTGGCTCTGATTCATTCACTCCCACCCACATGGACGTTTTGTTTTGCTGAAATTTTGATGTGGGTGTTTGTGAAGGAGTATTACTCAACATTATG--ATAAATGCTACTTGTGGGATGTCACAACATTCTTTTTCATTCATTTTCAGTCTCAAATCCCA----AATAACCAGCTCTTCTTTCCCAGGTTGTCACCACTGGA
>PWP1tubeb
GATCCAAAGAACACTCCCATCATTGTCAGCTGGATGATTGCCCAGGTAAGGTTTGGCTCTGATTCATTCACTCCCACCCACATGGACGTTTTGTTTTGCTGAAATTTTGATGTGGGTGTTTGTGAAGGAGTATTACTCAACATTATG--ATAAATGCTACTTGTGGGATGTCACAACATTCTTTTTCATTCATTTTCAGTCTCAAATCCCA----AATAACCAGCTCTTCTTTCCCAGGTTGTCACCACTGGA
>PWP2bottlea
GATCCAAAGAACACTCCCATCATTGTCAGCTGGATGATTGCCCAGGTAAAGTTTGGCTCTGATTCATTCACTCCCACCCACATGGACGTTTTGTTTTGCTGAAATTTTGATGTGGGTGTTTGTGAAGGAGTATTACTCAACATTATG--ATAAATGCTACTTGTGGGATGTCACAACATTCTTTTTCATTCATTTTCAGTCTCAAATCCCA----AATAACCAGCTCTTCTTTCCCAGGTTGTCACCACTGGA
>PWP2bottleb
GATCCAAAGAACACTCCCATCATTGTCAGCTGGATGATTGCCCAGGTAAAGTTTGGCTCTGATTCATTCACTCCCACCCACATGGACGTTTTGTTTTGCTGAAATTTTGATGTGGGTGTTTGTGAAGGAGTATTACTCAACATTATG--ATAAATGCTACTTGTGGGATGTCACAACATTCTTTTTCATTCATTTTCAGTCTCAAATCCCA----AATAACCAGCTCTTCTTTCCCAGGTTGTCACCACTGGA
>PWP3tubea
GATCCAAAGAACACTCCCATCATTGTCAGCTGGATGATTGCCCAGGTAAAGTTTGGCTCTGATTCATTCACTCCCACCCACATGGACGTTTTGTTTTGCTGAAATTTTGATGTGGGTGTTTGTGAAGGAGTATTACTCAACATTATG--ATAAATGCTACTTGTGGGATGTCACAACATTCTTTTTCATTCATTTTCAGTCTCAAATCCCA----AATAACCAGCTCTTCTTTCCCAGGTTGTCACCACTGGA
>PWP3tubeb
GATCCAAAGAACACTCCCATCATTGTCAGCTGGATGATTGCCCAGGTAAGGTTTGGCTCTGATTCATTCACTCCCACCCACATGGACGTTTTGTTTTGCTGAAATTTTGATGTGGGTGTTTGTGAAGGAGTATTACTCAACATTATG--ATAAATGCTACTTGTGGGATGTCACAACATTCTTTTTCATTCATTTTCAGTCTCAAATCCCA----AATAACCAGCTCTTCTTTCCCAGGTTGTCACCACTGGA
>PWP5bottlea
GATCCAAAGAACACTCCCATCATTGTCAGCTGGATGATTGCCCAGGTAAAGTTTGGCTCTGATTCATTCACTCCCACCCACATGGACGTTTTGTTTTGCTGAAATTTTGATGTGGGTGTTTGTGAAGGAGTATTACTCAACATTATG--ATAAATGCTACTTGTGGGATGTCACAACATTCTTTTTCATTCATTTTCAGTCTCAAATCCCA----AATAACCAGCTCTTCTTTCCCAGGTTGTCACCACTGGA
>PWP5bottleb
GATCCAAAGAACACTCCCATCATTGTCAGCTGGATGATTGCCCAGGTAAGGTTTGGCTCTGATTCATTCACTCCCACCCACATGGACGTTTTGTTTTGCTGAAATTTTGATGTGGGTGTTTGTGAAGGAGTATTACTCAACATTATG--ATAAATGCTACTTGTGGGATGTCACAACATTCTTTTTCATTCATTTTCAGTCTCAAATCCCA----AATAACCAGCTCTTCTTTCCCAGGTTGTCACCACTGGA
>PWP2tubea
GATCCAAAGAACACTCCCATCATTGTCAGCTGGATGATTGCCCAGGTAAAGTTTGGCTCTGATTCATTCACTCCCACCCACATGGACGTTTTGTTTTGCTGAAATTTTGATGTGGGTGTTTGTGAAGGAGTATTACTCAACATTATG--ATAAATGCTACTTGTGGGATGTCACAACATTCTTTTTCATTCATTTTCAGTCTCAAATCCCA----AATAACCAGCTCTTCTTTCCCAGGTTGTCACCACTGGA
>PWP2tubeb
GATCCAAAGAACACTCCCATCATTGTCAGCTGGATGATTGCCCAGGTAAAGTTTGGCTCTGATTCATTCACTCCCACCCACATGGACGTATTGTTTTGCTGAAATTTTGATGTGGGTGTTTGTGAAGGAGTATTACTCAAGATTAATATATAAATGCTACTTGTGGGATGTCACAACATTCTTTTTCATTCATTTTCAGTCTCAAATCCCA----AATAACCAGCTCTTCTTTCCCAGGTTGTCACCACTGGA
>PWP3bottlea
GATCCAAAGAACACTCCCATCATTGTCAGCTGGATGATTGCCCAGGTAAAGTTTGGCTCTGATTCATTCACTCCCACCCACATGGACGTATTGTTTTGCTGAAATTTTGATGTGGGTGTTTGTGAAGGAGTATTACTCAAGATTAATATATAAATGCTACTTGTGGGATGTCACAACATTCTTTTTCATTCATTTTCAGTCTCAAATCCCA----AATAACCAGCTCTTCTTTCCCAGGTTGTCACCACTGGA
>PWP3bottleb
GATCCAAAGAACACTCCCATCATTGTCAGCTGGATGATTGCCCAGGTAAGGTTTGGCTCTGATTCATTCACTCCCACCCACATGGACGTTTTGTTTTGCTGAAATTTTGATGTGGGTGTTTGTGAAGGAGTATTACTCAACATTATG--ATAAATGCTACTTGTGGGATGTCACAACATTCTTTTTCATTCATTTTCAGTCTCAAATCCCA----AATAACCAGCTCTTCTTTCCCAGGTTGTCACCACTGGA
>PWP4bottlea
GATCCAAAGAACACTCCCATCATTGTCAGCTGGATGATTGCCCAGGTAAGGTTTGGCTCTGATTCATTCACTCCCACCCACATGGACGTTTTGTTTTGCTGAAATTTTGATGTGGGTGTTTGTGAAGGAGTATTACTCAACATTATG--ATAAATGCTACTTGTGGGATGTCACAACATTCTTTTTCATTCATTTTCAGTCTCAAATCCCA----AATAACCAGCTCTTCTTTCCCAGGTTGTCACCACTGGA
>PWP4bottleb
GATCCAAAGAACACTCCCATCATTGTCAGCTGGATGATTGCCCAGGTAAGGTTTGGCTCTGATTCATTCACTCCCACCCACATGGACGTTTTGTTTTGCTGAAATTTTGATGTGGGTGTTTGTGAAGGAGTATTACTCAACATTATG--ATAAATGCTACTTGTGGGATGTCACAACATTCTTTTTCATTCATTTTCAGTCTCAAATCCCA----AATAACCAGCTCTTCTTTCCCAGGTTGTCACCACTGGA
>PWP4tubea
GATCCAAAGAACACTCCCATCATTGTCAGCTGGATGATTGCCCAGGTAAAGTTTGGCTCTGATTCATTCACTCCCACCCACATGGACGTTTTGTTTTGCTGAAATTTTGATGTGGGTGTTTGTGAAGGAGTATTACTCAACATTATG--ATAAATGCTACTTGTGGGATGTCACAACATTCTTTTTCATTCATTTTCAGTCTCAAATCCCA----AATAACCAGCTCTTCTTTCCCAGGTTGTCACCACTGGA
>PWP4tubeb
GATCCAAAGAACACTCCCATCATTGTCAGCTGGATGATTGCCCAGGTAAAGTTTGGCTCTGATTCATTCACTCCCACCCACATGGACGTATTGTTTTGCTGAAATTTTGATGTGGGTGTTTGTGAAGGAGTATTACTCAAGATTAATATATAAATGCTACTTGTGGGATGTCACAACATTCTTTTTCATTCATTTTCAGTCTCAAATCCCA----AATAACCAGCTCTTCTTTCCCAGGTTGTCACCACTGGA
>PWP6bottlea
GATCCAAAGAACACTCCCATCATTGTCAGCTGGATGATTGCCCAGGTAAAGTTTGGCTCTGATTCATTCACTCCCACCCACATGGACGTTTTGTTTTGCTGAAATTTTGATGTGGGTGTTTGTGAAGGAGTATTACTCAACATTATG--ATAAATGCTACTTGTGGGATGTCACAACATTCTTTTTCATTCATTTTCAGTCTCAAATCCCA----AATAACCAGCTCTTCTTTCCCAGGTTGTCACCACTGGA
>PWP6bottleb
GATCCAAAGAACACTCCCATCATTGTCAGCTGGATGATTGCCCAGGTAAAGTTTGGCTCTGATTCATTCACTCCCACCCACATGGACGTATTGTTTTGCTGAAATTTTGATGTGGGTGTTTGTGAAGGAGTATTACTCAAGATTAATATATAAATGCTACTTGTGGGATGTCACAACATTCTTTTTCATTCATTTTCAGTCTCAAATCCCA----AATAACCAGCTCTTCTTTCCCAGGTTGTCACCACTGGA
>216bA
GATCCAAAGAACACTCCCATCATTGTCAGCTGGATGATTGCCCAGGTAAAGTTTGGCTCTGATTCATTCACTCCCACCCACATGGACGTATTGTTTTGCTGAAATTTT-ATGTGGGTGTTTGTGAAGGAGTATTACTCAAGATTATG--ATAAATGCTACTTGTGGCATGTCACAACATTCTTTTTCATTCATTTTCAGTCTCAAATCCCA----AATAACCAGCTCTTCTTTCCCAGGTTGTCACCACTGGA
>216bB
GATCCAAAGAACACTCCCATCATTGTCAGCTGGATGATTGCCCAGGTAAAGTTTGGCTCTGATTCATTCACTCCCACCCACATGGACGTATTGTTTTGCTGAAATTTT-ATGTGGGTGTTTGTGAAGGAGTATTACTCAAGATTATG--ATAAATGCTACTTGTGGCATGTCACAACATTCTTTTTCATTCATTTTCAGTCTCAAATCCCA----AATAACCAGCTCTTCTTTCCCAGGTTGTCACCACTGGA
>215eA
GATCCAAaGAACACTCCCATCATTGTCAGCTGGATGATTGCCCAGGTAAAGTTTGGCTCTGATTCATTCACTCCCACCCACATGGACGTATTGTTTTGCTGAAATTTT-ATGTGGGTGTTTGTGAAGGAGTATTACTCAAGATTATG--ATAAATGCTACTTGTGGCATGTCACAACATTCTTTTTCATTCATTTTCAGTCTCAAATCCCA----AATAACCAGCTCTTCTTTCCCAGGTTGTCACCACTGGA
>215eB
GATCCAAaGAACACTCCCATCATTGTCAGCTGGATGATTGCCCAGGTAAAGTTTGGCTCTGATTCATTCACTCCCACCCACATGGACGTATTGTTTTGCTGAAATTTT-ATGTGGGTGTTTGTGAAGGAGTATTACTCAAGATTATG--ATAAATGCTACTTGTGGCATGTCACAACATTCTTTTTCATTCATTTTCAGTCTCAAATCCCA----AATAACCAGCTCTTCTTTCCCAGGTTGTCACCACTGGA
>215iA
GATCCAAAGAACACTCCCATCATTGTCAGCTGGATGATTGCCCAGGTAAAGTTTGGCTCTGATTCATTCACTCCCACCCACATGGACGTATTGTTTTGCTGAAATTTT-ATGTGGGTGTTTGTGAAGGAGTATTACTCAAGATTATG--ATAAATGCTACTTGTGGCATGTCACAACATTCTTTTTCATTCATTTTCAGTCTCAAATCCCA----AATAACCAGCTCTTCTTTCCCAGGTTGTCACCACTGGA
>215iB
GATCCAAAGAACACTCCCATCATTGTCAGCTGGATGATTGCCCAGGTAAAGTTTGGCTCTGATTCATTCACTCCCACCCACATGGACGTATTGTTTTGCTGAAATTTT-ATGTGGGTGTTTGTGAAGGAGTATTACTCAAGATTATG--ATAAATGCTACTTGTGGCATGTCACAACATTCTTTTTCATTCATTTTCAGTCTCAAATCCCA----AATAACCAGCTCTTCTTTCCCAGGTTGTCACCACTGGA
>215hA
GATCCAAaGAACACTCCCATCATTGTCAGCTGGATGATTGCCCAGGTAAAGTTTGGCTCTGATTCATTCACTCCCACCCACATGGACGTATTGTTTTGCTGAAATTTT-ATGTGGGTGTTTGTGAAGGAGTATTACTCAAGATTATG--ATAAATGCTACTTGTGGCATGTCACAACATTCTTTTTCATTCATTTTCAGTCTCAAATCCCA----AATAACCAGCTCTTCTTTCCCAGGTTGTCACCACTGGA
>215hB
GATCCAAaGAACACTCCCATCATTGTCAGCTGGATGATTGCCCAGGTAAAGTTTGGCTCTGATTCATTCACTCCCACCCACATGGACGTATTGTTTTGCTGAAATTTT-ATGTGGGTGTTTGTGAAGGAGTATTACTCAAGATTATG--ATAAATGCTACTTGTGGCATGTCACAACATTCTTTTTCATTCATTTTCAGTCTCAAATCCCA----AATAACCAGCTCTTCTTTCCCAGGTTGTCACCACTGGA
>220cA
GATCCAAAGAACACTCCCATCATTGTCAGCTGGATGATTGCCCAGGTAAAGTTTGGCTCTGATTCATTCACTCCCACCCACATGGACGTATTGTTTTGCTGAAATTTT-ATGTGGGTGTTTGTGAAGGAGTATTACTCAAGATTATG--ATAAATGCTACTTGTGGCATGTCACAACATTCTTTTTCATTCATTTTCAGTCTCAAATCCCA----AATAACCAGCTCTTCTTTCCCAGGTTGTCACCACTGGA
>220cB
GATCCAAAGAACACTCCCATCATTGTCAGCTGGATGATTGCCCAGGTAAAGTTTGGCTCTGATTCATTCACTCCCACCCACATGGACGTATTGTTTTGCTGAAATTTT-ATGTGGGTGTTTGTGAAGGAGTATTACTCAAGATTATG--ATAAATGCTACTTGTGGCATGTCACAACATTCTTTTTCATTCATTTTCAGTCTCAAATCCCA----AATAACCAGCTCTTCTTTCCCAGGTTGTCACCACTGGA
>196jA
GATCCAAaGAACACTCCCATCATTGTCAGCTGGATGATTGCCCAGGTAAAGTTTGGCTCTGATTCATTCACTCCCACCCACATGGACGTATTGTTTTGCTGAAATTTT-ATGTGGGTGTTTGTGAAGGAGTATTACTCAAGATTATG--ATAAATGCTACTTGTGGCATGTCACAACATTCTTTTTCATTCATTTTCAGTCTCAAATCCCA----AATAACCAGCTCTTCTTTCCCAGGTTGTCACCACTGGA
>196jB
GATCCAAaGAACACTCCCATCATTGTCAGCTGGATGATTGCCCAGGTAAAGTTTGGCTCTGATTCATTCACTCCCACCCACATGGACGTATTGTTTTGCTGAAATTTT-ATGTGGGTGTTTGTGAAGGAGTATTACTCAAGATTATG--ATAAATGCTACTTGTGGCATGTCACAACATTCTTTTTCATTCATTTTCAGTCTCAAATCCCA----AATAACCAGCTCTTCTTTCCCAGGTTGTCACCACTGGA
>185A
GATCCAAAGAACACTCCCATCATTGTCAGCTGGATGATTGCCCAGGTAAAGTTTGGCTCTGATTCATTCACTCCCACCCACATGGACGTATTGTTTTGCTGAAATTTT-ATGTGGGTGTTTGTGAAGGAGTATTACTCAAGATTATG--ATAAATGCTACTTGTGGCATGTCACAACATTCTTTTTCATTCATTTTCAGTCTCAAATCCCA----AATAACCAGCTCTTCTTTCCCAGGTTGTCACCACTGGA
>185B
GATCCAAAGAACACTCCCATCATTGTCAGCTGGATGATTGCCCAGGTAAAGTTTGGCTCTGATTCATTCACTCCCACCCACATGGACGTATTGTTTTGCTGAAATTTT-ATGTGGGTGTTTGTGAAGGAGTATTACTCAAGATTATG--ATAAATGCTACTTGTGGCATGTCACAACATTCTTTTTCATTCATTTTCAGTCTCAAATCCCA----AATAACCAGCTCTTCTTTCCCAGGTTGTCACCACTGGA
>196fA
GATCCAAaGAACACTCCCATCATTGTCAGCTGGATGATTGCCCAGGTAAAGTTTGGCTCTGATTCATTCACTCCCACCCACATGGACGTATTGTTTTGCTGAAATTTT-ATGTGGGTGTTTGTGAAGGAGTATTACTCAAGATTATG--ATAAATGCTACTTGTGGCATGTCACAACATTCTTTTTCATTCATTTTCAGTCTCAAATCCCA----AATAACCAGCTCTTCTTTCCCAGGTTGTCACCACTGGA
>196fB
GATCCAAaGAACACTCCCATCATTGTCAGCTGGATGATTGCCCAGGTAAAGTTTGGCTCTGATTCATTCACTCCCACCCACATGGACGTATTGTTTTGCTGAAATTTT-ATGTGGGTGTTTGTGAAGGAGTATTACTCAAGATTATG--ATAAATGCTACTTGTGGCATGTCACAACATTCTTTTTCATTCATTTTCAGTCTCAAATCCCA----AATAACCAGCTCTTCTTTCCCAGGTTGTCACCACTGGA
>215dA
GATCCAAaGAACACTCCCATCATTGTCAGCTGGATGATTGCCCAGGTAAAGTTTGGCTCTGATTCATTCACTCCCACCCACATGGACGTATTGTTTTGCTGAAATTTT-ATGTGGGTGTTTGTGAAGGAGTATTACTCAAGATTATG--ATAAATGCTACTTGTGGCATGTCACAACATTCTTTTTCATTCATTTTCAGTCTCAAATCCCA----AATAACCAGCTCTTCTTTCCCAGGTTGTCACCACTGGA
>215dB
GATCCAAaGAACACTCCCATCATTGTCAGCTGGATGATTGCCCAGGTAAAGTTTGGCTCTGATTCATTCACTCCCACCCACATGGACGTATTGTTTTGCTGAAATTTT-ATGTGGGTGTTTGTGAAGGAGTATTACTCAAGATTATG--ATAAATGCTACTTGTGGCATGTCACAACATTCTTTTTCATTCATTTTCAGTCTCAAATCCCA----AATAACCAGCTCTTCTTTCCCAGGTTGTCACCACTGGA
>Pyura praeputialis Cowes
????????????????????????????????????????????????????????????????????????????????????????????GTTTTGCTGAAATGTT-ATGTGGGTGTTTGTGAAGGAATATTACTGAACATTATC--ATAAATGCTACTTGTCGGATGTCATAACATTCTTTTTCATTTATTTTCAGTCTCAAATCCCAGTTTCTTAACCAGTTTTTCCTTCCTAGGTTGTCACCACTGGA
